# Supplementary material for: Switching the activity of Cas12a using guide RNA strand displacement circuits
Source: Nat Commun. 2019 May 7;10:2092. doi: 10.1038/s41467-019-09953-w (PMC6504869; doi:10.1038/s41467-019-09953-w)
Supplement: Supplementary file 3 — Supplementary Data 1 [file 41467_2019_9953_MOESM3_ESM.xlsx]

## Sheet: Sheet1
sequence name	type	sequence
DNA targets
Cpf1 long linear target - 1190	dsDNA	[ATTO 550] TTCACGGTAGCACGCATAGGCGGGGCGTAATAATACTAGCTCCGGCAAAAAAACGGGCAAGGTGTCACCACCCTGCCCTTTTTCTTTAAAACCGAAAAGATTACTTCGCGTTTGCCACCTGACGTCTAAGAAAAGGAATATTCAGCAATTTGCCCGTGCCGAAGAAAGGCCCACCCGTGAAGGTGAGCCAGTGAGTTGATTGCTACGTAATTAGTTAGTTAGCCCTTAGTGACTCGAATTCATTCTGATAAATGTGAGCGGATAACATTGACATTGTGAGCGGATAACAAGATACTGAGCACCTGAGCGCTCAACGGGTGTGCTTCCCGTTCTGATTTAGCTTCTGTCCTAACAGGCTACCTCTTTGATATATACGCTCATCTAATTT…
Cpf1 short linear target -t1 F	ssDNA	AGCAGCACAGAGGTCAGATGCCCGTTCTGATTTAGCTTCTGTCCTAACAGGC
Cpf1 short linear target -t1 R	ssDNA	TTCACGGTAGCACGCATAGGAGAGGTAGCCTGTTAGGACAGAAGC
Cpf1 short linear target -t1	dsDNA	AGCAGCACAGAGGTCAGATGCCCGTTCTGATTTAGCTTCTGTCCTAACAGGCTACCTCTCCTATGCGTGCTACCGTGAA[ATTO 550]
Cpf1 short linear target -t2 F	ssDNA	AGCAGCACAGAGGTCAGATGGAATCGAAGGTTTAACAACCCGTAAACTCGC
Cpf1 short linear target -t2 R	ssDNA	TTCACGGTAGCACGCATAGGGCTTCTGGGCGAGTTTACGGGTTGT
Cpf1 short linear target -t2	dsDNA	AGCAGCACAGAGGTCAGATGGAATCGAAGGTTTAACAACCCGTAAACTCGCCCAGAAGCCCTATGCGTGCTACCGTGAA[ATTO 550]
Cpf1 short linear target -t3 F	ssDNA	AGCAGCACAGAGGTCAGATGACAACTTCCGTTTAGGACCATATAATACGA
Cpf1 short linear target -t3 R	ssDNA	TTCACGGTAGCACGCATAGGTATAGTGAGTCGTATTATATGGTCCTAAAC
Cpf1 short linear target -t3	dsDNA	AGCAGCACAGAGGTCAGATGACAACTTCCGTTTAGGACCATATAATACGACTCACTATACCTATGCGTGCTACCGTGAA[ATTO 550]
Universal target FP	ssDNA	AGCAGCACAGAGGTCAGATG
Universal target RP	ssDNA	[ATTO 550] TTCACGGTAGCACGCATAGG
ssDNAse reporter	ssDNA	[FAM] TTATT [BHQ1]
regular gRNAs
gRNA-t1 F	ssDNA	TAGCCATTAATACGACTCACTATAGGTAATTTCTACTCTTGTAGATGCTTCTGTCCTAACAGGCTA
gRNA-t1 R	ssDNA	TAGCCTGTTAGGACAGAAGCATCTACAAGAGTAGAAATTACCTATAGTGAGTCGTATTAATGGCTA
gRNA-t1	dsDNA	TAGCCATTAATACGACTCACTATAGGTAATTTCTACTCTTGTAGATGCTTCTGTCCTAACAGGCTA
gRNA-t2 F	ssDNA	TAGCCATTAATACGACTCACTATAGGTAATTTCTACTCTTGTAGATACAACCCGTAAACTCGCCCA
gRNA-t2 R	ssDNA	TGGGCGAGTTTACGGGTTGTATCTACAAGAGTAGAAATTACCTATAGTGAGTCGTATTAATGGCTA
gRNA-t2	dsDNA	TAGCCATTAATACGACTCACTATAGGTAATTTCTACTCTTGTAGATACAACCCGTAAACTCGCCCA
StemExt, 3Ext, 5Ext
T7 extension FP	ssDNA	TAGCCATTAATACGACTCACTATAGG
gRNA-t1 stemExt v1 R	ssDNA	TAGCCTGTTAGGACAGAAGCATCTACAGAGCTCATTACTGAGCTCAGTAGAAATTCCTATAGTGAGTCGTATTAATGGCTA
gRNA-t1 stemExt v1	dsDNA	TAGCCATTAATACGACTCACTATAGGAATTTCTACTGAGCTCAGTAATGAGCTCTGTAGATGCTTCTGTCCTAACAGGCTA
gRNA-t1 stemExt v2 R	ssDNA	TAGCCTGTTAGGACAGAAGCATCTACAAGAGCTCATTACTGAGCTCGAGTAGAAATTCCTATAGTGAGTCGTATTAATGGCTA
gRNA-t1 stemExt v2	dsDNA	TAGCCATTAATACGACTCACTATAGGAATTTCTACTCGAGCTCAGTAATGAGCTCTTGTAGATGCTTCTGTCCTAACAGGCTA
gRNA-t1 3Ext ds v1 R	ssDNA	GTATGCGATTACTCGCATACAAAAAAAGGTAGCCTGTTAGGACAGAAGC
gRNA-t1 3Ext ds v1	dsDNA	TAGCCATTAATACGACTCACTATAGGTAATTTCTACTCTTGTAGATGCTTCTGTCCTAACAGGCTACCTTTTTTTGTATGCGAGTAATCGCATAC
gRNA-t1 3Ext ds v2 R	ssDNA	GTATGCGATTACTCGCATACATAATAAAAATAGCCTGTTAGGACAGAAGC
gRNA-t1 3Ext ds v2	dsDNA	TAGCCATTAATACGACTCACTATAGGTAATTTCTACTCTTGTAGATGCTTCTGTCCTAACAGGCTATTTTTATTATGTATGCGAGTAATCGCATAC
gRNA-t1 3Ext ss v1 R	ssDNA	ATAATAAAAATAGCCTGTTAGGACAGAAGC
gRNA-t1 3Ext ss v1	dsDNA	TAGCCATTAATACGACTCACTATAGGTAATTTCTACTCTTGTAGATGCTTCTGTCCTAACAGGCTATTTTTATTAT
gRNA-t1 3Ext ss v2 R	ssDNA	ATAATAAAAAAGAGGTAGCCTGTTAGGACAGAAGC
gRNA-t1 3Ext ss v2	dsDNA	TAGCCATTAATACGACTCACTATAGGTAATTTCTACTCTTGTAGATGCTTCTGTCCTAACAGGCTACCTCTTTTTTATTAT
gRNA-t1 5Ext R	ssDNA	AATTTCTACTCTTGTAGATGCTTCTGTCCTAACAGGCTA
gRNA-t1 5Ext ss v1 F	ssDNA	TAGCCATTAATACGACTCACTATAGGTTTATTTATTTAATTTCTACTCTTGTAGATGC
gRNA-t1 5Ext ss v1	dsDNA	TAGCCATTAATACGACTCACTATAGGTTTATTTATTTAATTTCTACTCTTGTAGATGCTTCTGTCCTAACAGGCTA
gRNA 5Ext ss v2 F	ssDNA	CCATTAATACGACTCACTATAGATCAAAAGACCTTTTTAATTTC
gRNA-t1 5Ext AsDR R	ssDNA	TAGCCTGTTAGGACAGAAGCATCTACAAGAGTAGAAATTAAAAAGGTCTTTTG
gRNA-t2 5Ext AsDR R	ssDNA	TGGGCGAGTTTACGGGTTGTATCTACAAGAGTAGAAATTAAAAAGGTCTTTTG
gRNA-t1 5Ext ss v2	dsDNA	CCATTAATACGACTCACTATAGATCAAAAGACCTTTTTAATTTCTACTCTTGTAGATGCTTCTGTCCTAACAGGCTA
gRNA-t2 5Ext ss v2	dsDNA	CCATTAATACGACTCACTATAGATCAAAAGACCTTTTTAATTTCTACTCTTGTAGATACAACCCGTAAACTCGCCCA
gRNA 5Ext ss v3 F	ssDNA	CCATTAATACGACTCACTATAGGTCTAAGAACTTTAAATAATTTC
gRNA-t1 5Ext ss v3 R	ssDNA	TAGCCTGTTAGGACAGAAGCATCTACAAGAGTAGAAATTATTTAAAGTTCTTAG
gRNA-t1 5Ext ss v3	dsDNA	CCATTAATACGACTCACTATAGGTCTAAGAACTTTAAATAATTTCTACTCTTGTAGATGCTTCTGTCCTAACAGGCTA
gRNA-t1 5Ext ds v1 F	ssDNA	TAGCCATTAATACGACTCACTATAGGAGAGGCGTAAGCCTCTCCTAATTTCTACTCTTGTAGATGC
gRNA-t1 5Ext ds v1	dsDNA	TAGCCATTAATACGACTCACTATAGGAGAGGCGTAAGCCTCTCCTAATTTCTACTCTTGTAGATGCTTCTGTCCTAACAGGCTA
gRNA-t1 5Ext ds v2 F	ssDNA	TAGCCATTAATACGACTCACTATAGGAGAGGCGTAAGCCTCTCCTTTTAATTTCTACTCTTGTAGATGC
gRNA-t1 5Ext ds v2	dsDNA	TAGCCATTAATACGACTCACTATAGGAGAGGCGTAAGCCTCTCCTTTTAATTTCTACTCTTGTAGATGCTTCTGTCCTAACAGGCTA
gRNA 5Ext ds v3 F	ssDNA	CCATTAATACGACTCACTATAGAGTGGTTTGGATACCACGCGAAAGCGCCTTGGCAGCCAAACCACACTACTATCAAAAGACCTTTTTAATTTC
gRNA-t1 5Ext ds v3	dsDNA	CCATTAATACGACTCACTATAGAGTGGTTTGGATACCACGCGAAAGCGCCTTGGCAGCCAAACCACACTACTATCAAAAGACCTTTTTAATTTCTACTCTTGTAGATGCTTCTGTCCTAACAGGCTA
gRNA-t2 5Ext ds v3	dsDNA	CCATTAATACGACTCACTATAGAGTGGTTTGGATACCACGCGAAAGCGCCTTGGCAGCCAAACCACACTACTATCAAAAGACCTTTTTAATTTCTACTCTTGTAGATACAACCCGTAAACTCGCCCA
SD gRNA (handle design)
SD gRNA-t1 (hd) F	ssDNA	CCATTAATACGACTCACTATAGATGAATGAACAAGAGTAGAAATTAAAAAGGTCCAAAAGACCTTTTTAATTTCTACTCTTGTAGATGCTTCTGTCCTAACAGGCTA
SD gRNA-t1 (hd)	dsDNA	CCATTAATACGACTCACTATAGATGAATGAACAAGAGTAGAAATTAAAAAGGTCCAAAAGACCTTTTTAATTTCTACTCTTGTAGATGCTTCTGTCCTAACAGGCTA
SD gRNA-t2 (hd) F	ssDNA	CCATTAATACGACTCACTATAGATGAATGAACAAGAGTAGAAATTAAAAAGGTCCAAAAGACCTTTTTAATTTCTACTCTTGTAGATACAACCC
SD gRNA-t2 (hd)	dsDNA	CCATTAATACGACTCACTATAGATGAATGAACAAGAGTAGAAATTAAAAAGGTCCAAAAGACCTTTTTAATTTCTACTCTTGTAGATACAACCCGTAAACTCGCCCA
T7 SD trigger F	ssDNA	GACCATTAATACGACTCACTATAG
trigger SD (hd) - no hairpin R	ssDNA	GATGAATGAACAAGAGTAGAAATTAAAAAGGTCTATAGTGAGTCGTATTAATGGTC
trigger SD (hd) - no hairpin	dsDNA	GACCATTAATACGACTCACTATAGACCTTTTTAATTTCTACTCTTGTTCATTCATC
trigger SD (hd) - 3' hairpin R	ssDNA	GGCCTAGATTACTCTAGGCCAGATGAATGAACAAGAGTAGA
trigger SD (hd) - 3' hairpin	dsDNA	GACCATTAATACGACTCACTATAGACCTTTTTAATTTCTACTCTTGTTCATTCATCTGGCCTAGAGTAATCTAGGCC
trigger SD (hd) - 5'+3' hairpin F	ssDNA	GACCATTAATACGACTCACTATAGGGAGACCTTCGGGTCTCCCTGACCTTTTTAATTTCTACTCTTGTTCATTCATC
trigger SD (hd) - 5'+3' hairpin	dsDNA	GACCATTAATACGACTCACTATAGGGAGACCTTCGGGTCTCCCTGACCTTTTTAATTTCTACTCTTGTTCATTCATCTGGCCTAGAGTAATCTAGGCC
SD gRNA (target design)
SD gRNA-t1 (tg) v1 F	ssDNA	CCATTAATACGACTCACTATAGGCATCTTTAACTGTTGGGACAGAAGCGTCTACCAAAAGACCTTTTTAATTTCTACTC
SD gRNA-t1 (tg) v1	dsDNA	CCATTAATACGACTCACTATAGGCATCTTTAACTGTTGGGACAGAAGCGTCTACCAAAAGACCTTTTTAATTTCTACTCTTGTAGATGCTTCTGTCCTAACAGGCTA
SD gRNA-t2 (tg) v1 F	ssDNA	CCATTAATACGACTCACTATAGCCTTTATCTACGAGTTTGCGGGTTGTGTCTACCAAAAGACCTTTTTAATTTCTACTC
SD gRNA-t2 (tg) v1	dsDNA	CCATTAATACGACTCACTATAGCCTTTATCTACGAGTTTGCGGGTTGTGTCTACCAAAAGACCTTTTTAATTTCTACTCTTGTAGATACAACCCGTAAACTCGCCCA
SD gRNA-t1 (tg) v2 F	ssDNA	CCATTAATACGACTCACTATAGGACATAAGAATAGGGCAGAAGCGTCTACAGGAGCAAAAGACCTTTTTAATTTCTACTC
SD gRNA-t1 (tg) v2	dsDNA	CCATTAATACGACTCACTATAGGACATAAGAATAGGGCAGAAGCGTCTACAGGAGCAAAAGACCTTTTTAATTTCTACTCTTGTAGATGCTTCTGTCCTAACAGGCTA
SD gRNA-t2 (tg) v2 F	ssDNA	CCATTAATACGACTCACTATAGCTTTCACTACTTTGCGGGTTGTATCTACGAGAGCAAAAGACCTTTTTAATTTCTACTC
SD gRNA-t2 (tg) v2	dsDNA	CCATTAATACGACTCACTATAGCTTTCACTACTTTGCGGGTTGTATCTACGAGAGCAAAAGACCTTTTTAATTTCTACTCTTGTAGATACAACCCGTAAACTCGCCCA
SD gRNA-t1 (tg) v3 F	ssDNA	CCATTAATACGACTCACTATAGACGAAGATAAACAGAAGCGGTAGGAATTAGAAAGGTTCAAAAGACCTTTTTAATTTCTACTCTTGTAGAT
SD gRNA-t1 (tg) v3	dsDNA	CCATTAATACGACTCACTATAGACGAAGATAAACAGAAGCGGTAGGAATTAGAAAGGTTCAAAAGACCTTTTTAATTTCTACTCTTGTAGATGCTTCTGTCCTAACAGGCTA
SD gRNA-t2 (tg) v3 F	ssDNA	CCATTAATACGACTCACTATAGACATATAGATCGGGTTGTAGTAGGAATTAGAAAGGTTCAAAAGACCTTTTTAATTTCTACTCTTGTAGAT
SD gRNA-t2 (tg) v3	dsDNA	CCATTAATACGACTCACTATAGACATATAGATCGGGTTGTAGTAGGAATTAGAAAGGTTCAAAAGACCTTTTTAATTTCTACTCTTGTAGATACAACCCGTAAACTCGCCCA
SD gRNA-t3 (tg) v3 F	ssDNA	CCATTAATACGACTCACTATAGGCAATAAGGTTATGGTCTGGTAGGAATTAGAAAGGTTCAAAAGACCTTTTTAATTTCTACTCTTGTAGAT
gRNA-t3 5Ext AsDR R	ssDNA	TGAGTCGTATTATATGGTCCATCTACAAGAGTAGAAATTAAAAAGGTCTTTTG
SD gRNA-t3 (tg) v3	dsDNA	CCATTAATACGACTCACTATAGGCAATAAGGTTATGGTCTGGTAGGAATTAGAAAGGTTCAAAAGACCTTTTTAATTTCTACTCTTGTAGATGGACCATATAATACGACTCA
trigger SD (tg) v3 t1 R	ssDNA	ACGAAGATAAACAGAAGCGGTAGAAATTAAAAAGGTCTATAGTGAGTCGTATTAATGGTC
trigger SD (tg) v3 t2 R	ssDNA	ACATATAGATCGGGTTGTAGTAGAAATTAAAAAGGTCTATAGTGAGTCGTATTAATGGTC
trigger SD (tg) v3 t1 3' hairpin R	ssDNA	GGCCTAGATTACTCTAGGCCAACGAAGATAAACAGAAGCG
trigger SD (tg) v3 t2 3' hairpin R	ssDNA	GGCCTAGATTACTCTAGGCCAACATATAGATCGGGTTGTAG
trigger SD (tg) v3 t1	dsDNA	CCATTAATACGACTCACTATAGACCTTTTTAATTTCTACCGCTTCTGTTTATCTTCGTTGGCCTAGAGTAATCTAGGCC
trigger SD (tg) v3 t2	dsDNA	CCATTAATACGACTCACTATAGACCTTTTTAATTTCTACTACAACCCGATCTATATGTTGGCCTAGAGTAATCTAGGCC
trigger SD (tg) v3 t3 F	ssDNA	CCATTAATACGACTCACTATAGACCTTTTTAATTTCTACCGGACCATAAC
trigger SD (tg) v3 t3 R	ssDNA	GGCCTAGATTACTCTAGGCCAGCAATAAGGTTATGGTCCGGTAGAAATT
trigger SD (tg) v3 t3	dsDNA	CCATTAATACGACTCACTATAGACCTTTTTAATTTCTACCGGACCATAACCTTATTGCTGGCCTAGAGTAATCTAGGCC
T7 FP	ssDNA	CCATTAATACGACTCACTATAG
SD gRNA-t1 (tg) v4 R	ssDNA	TAGCCTGTTAGGACAGAAGCATCTACAAGAGTAGAAATTAAAAAGGTCTTTTGAGACCCTTTTAATTCCTACTCTTGGCTTCTGTCCGTTTCATCCCTATAGTGAGTCGTATTAATGG
SD gRNA-t1 (tg) v4	dsDNA	CCATTAATACGACTCACTATAGGGATGAAACGGACAGAAGCCAAGAGTAGGAATTAAAAGGGTCTCAAAAGACCTTTTTAATTTCTACTCTTGTAGATGCTTCTGTCCTAACAGGCTA
SD gRNA-t2 (tg) v4 R	ssDNA	TGGGCGAGTTTACGGGTTGTATCTACAAGAGTAGAAATTAAAAAGGTCTTTTGAGACCTCTTTAACTCCTACTCTTGACAACCCGTATGCTATGTTCTATAGTGAGTCGTATTAATGG
SD gRNA-t2 (tg) v4	dsDNA	CCATTAATACGACTCACTATAGAACATAGCATACGGGTTGTCAAGAGTAGGAGTTAAAGAGGTCTCAAAAGACCTTTTTAATTTCTACTCTTGTAGATACAACCCGTAAACTCGCCCA
SD gRNA-t3 (tg) v4 R	ssDNA	TGAGTCGTATTATATGGTCCATCTACAAGAGTAGAAATTAAAAAGGTCTTTTGAGACCTTTTTAATTTCTACTCTTGGGACCATATACCTTGCTGCCTATAGTGAGTCGTATTAATGG
SD gRNA-t3 (tg) v4	dsDNA	CCATTAATACGACTCACTATAGGCAGCAAGGTATATGGTCCCAAGAGTAGAAATTAAAAAGGTCTCAAAAGACCTTTTTAATTTCTACTCTTGTAGATGGACCATATAATACGACTCA
trigger SD (tg) v4 t1 R	ssDNA	GGCCTAGATTACTCTAGGCCAGGATGAAACGGACAGAAGCCAAGAGTAGGAATTAAAAGGGTCTGGGAGACCCGAAGGTCTCCCTATAGTGAGTCGTATTAATGG
trigger SD (tg) v4 t1	dsDNA	CCATTAATACGACTCACTATAGGGAGACCTTCGGGTCTCCCAGACCCTTTTAATTCCTACTCTTGGCTTCTGTCCGTTTCATCCTGGCCTAGAGTAATCTAGGCC
trigger SD (tg) v4 t2 R	ssDNA	GGCCTAGATTACTCTAGGCCAAACATAGCATACGGGTTGTCAAGAGTAGGAGTTAAAGAGGTCTGGGAGACCCGAAGGTCTCCCTATAGTGAGTCGTATTAATGG
trigger SD (tg) v4 t2	dsDNA	CCATTAATACGACTCACTATAGGGAGACCTTCGGGTCTCCCAGACCTCTTTAACTCCTACTCTTGACAACCCGTATGCTATGTTTGGCCTAGAGTAATCTAGGCC
trigger SD (tg) v4 t3 R	ssDNA	GGCCTAGATTACTCTAGGCCAGCAGCAAGGTATATGGTCCCAAGAGTAGAAATTAAAAAGGTCTGGGAGACCCGAAGGTCTCCCTATAGTGAGTCGTATTAATGG
trigger SD (tg) v4 t3	dsDNA	CCATTAATACGACTCACTATAGGGAGACCTTCGGGTCTCCCAGACCTTTTTAATTTCTACTCTTGGGACCATATACCTTGCTGCTGGCCTAGAGTAATCTAGGCC
SD gRNA - AND gates
trigger AND1 p1 R	ssDNA	GGCGTAGTAGTAGTAGTTTAGATGTAGTAGAAATTAAAAAGGTCCTATAGTGAGTCGTATTAATGGTC
trigger AND1 p2 R	ssDNA	GATGAATGAACAAGGTTTCTAAACTACTACTACTACGCCTATAGTGAGTCGTATTAATGGTC
trigger AND2 p1 R	ssDNA	GCTTCGTTATTGTTCCCGTTCCATGAGTAGAAATTAAAAAGGTCCTATAGTGAGTCGTATTAATGGTC
trigger AND2 p2 R	ssDNA	GATGAATGAACAAGATAGGAACGGGAACAATAACGAAGCTATAGTGAGTCGTATTAATGGTC
trigger AND triple p1 R	ssDNA	GGTGTAGTATTAGTGTTAGCGATTGAGTAGAAATTAAAAAGGTCCTATAGTGAGTCGTATTAATGGTC
trigger AND triple p2 R	ssDNA	GAAACAGAAATACATAAAGACGTCGCTTACACTAATACTACACCTATAGTGAGTCGTATTAATGGTC
trigger AND triple p3 R	ssDNA	GATGAATGAACAAGTTTCGTCTTTATGTATTTCTGTTTCTATAGTGAGTCGTATTAATGGTC
trigger AND1 p1 3' hairpin R	ssDNA	GGCCTAGATTACTCTAGGCCAGGCGTAGTAGTAGTAGTTTAG
trigger AND1 p2 3' hairpin R	ssDNA	GGCCTAGATTACTCTAGGCCAGATGAATGAACAAGGTTTC
trigger AND2 p1 3' hairpin R	ssDNA	GGCCTAGATTACTCTAGGCCAGCTTCGTTATTGTTCCCG
trigger AND2 p2 3' hairpin R	ssDNA	GGCCTAGATTACTCTAGGCCAGATGAATGAACAAGATAGGAAC
trigger AND triple p1 3' hairpin R	ssDNA	GGCCTAGATTACTCTAGGCCAGGTGTAGTATTAGTGTTAGCG
trigger AND triple p2 3' hairpin R	ssDNA	GGCCTAGATTACTCTAGGCCAGAAACAGAAATACATAAAGACG
trigger AND triple p3 3' hairpin R	ssDNA	GGCCTAGATTACTCTAGGCCAGATGAATGAACAAGTTTCGTC
trigger AND1 p1	dsDNA	CCATTAATACGACTCACTATAGGACCTTTTTAATTTCTACTACATCTAAACTACTACTACTACGCCTGGCCTAGAGTAATCTAGGCC
trigger AND1 p2	dsDNA	CCATTAATACGACTCACTATAGGCGTAGTAGTAGTAGTTTAGAAACCTTGTTCATTCATCTGGCCTAGAGTAATCTAGGCC
trigger AND2 p1	dsDNA	CCATTAATACGACTCACTATAGGACCTTTTTAATTTCTACTCATGGAACGGGAACAATAACGAAGCTGGCCTAGAGTAATCTAGGCC
trigger AND2 p2	dsDNA	CCATTAATACGACTCACTATAGCTTCGTTATTGTTCCCGTTCCTATCTTGTTCATTCATCTGGCCTAGAGTAATCTAGGCC
trigger AND triple p1	dsDNA	GACCATTAATACGACTCACTATAGGACCTTTTTAATTTCTACTCAATCGCTAACACTAATACTACACCTGGCCTAGAGTAATCTAGGCC
trigger AND triple p2	dsDNA	GACCATTAATACGACTCACTATAGGTGTAGTATTAGTGTAAGCGACGTCTTTATGTATTTCTGTTTCTGGCCTAGAGTAATCTAGGCC
trigger AND triple p3	dsDNA	GACCATTAATACGACTCACTATAGAAACAGAAATACATAAAGACGAAACTTGTTCATTCATCTGGCCTAGAGTAATCTAGGCC
SD gRNA - AND gate sensor
SD gRNA t2 - sensor mCerulean	dsDNA	CCATTAATACGACTCACTATAGGGAGACCTTCGGGTCTCCCTGAATGATGGTTTTGGGCGGGGTTGTCGAGGGTGGGAATTGAGGGCTGTGAAACCACAGCCCTTAATTTCTACTCTTGTAGATACAACCCGTAAACTCGCCCA
trigger AND - sensor mCerulean	dsDNA	CCATTAATACGACTCACTATAGGGAGACCTTCGGGTCTCCCCACAGCCCTCAATTCCCACCCTCGATAACCCAATTTCTAGTTGATCCTCCTCCTAGGCCTAGAGTAATCTAGGCC
control RNA mCerulean	dsDNA	CCATTAATACGACTCACTATAGGGAGACCTTCGGGTCTCCCTAGGAGGAGGATCAACTAGAATGTCCAAAACCATCGTTCAGGCCTAGAGTAATCTAGGCC
mCerulean mRNA template	dsDNA	CGCGAAATTAATACGACTCACTATAGGGGAATTGTGAGCGGATAACAATTCCCCTCTAGAAATAATTTTGTTTAACTTTAAGAAGGAGATATACATATGGTGAGTAAAGGCGAAGAGCTGTTCACAGGGGTTGTTCCGATTCTGGTCGAACTGG ACGGGGACGTTAATGGTCACAAATTCAGCGTTAGCGGTGAGGGCGAGGGTGATGCCACTTATGGTAAACTGACCCTGAAATTCATCTGTACCACCGGCAAACTGCCTGTTCCTTGGCCTACACTGGTTACAACACTGACTTGGGGTGTTCAATG TTTTGCTCGCTATCCGGATCACATGAAACAGCACGATTTCTTCAAAAGCGCCATGCCTGAAGGTTATGTCCAAGAGCGTACGATCTTCT…
mCherry mRNA template	dsDNA	GTGATGTCGGCGATATAGGCGCCAGCAACCGCACCTGTGGCGCCGGTGATGCCGGCCACGATGCGTCCGGCGTAGAGGATCGAGATCTCGATCCCGCGAAATTAATACGACTCACTATAGGGGAATTGTGAGCGGATAACAATTCCCCTCTAGAAATAATTTTGTTTAACTTTAAGAAGGAGATATACCATGGGCAGCAGCCATCATCATCATCATCACAGCAGCGGCCTGGTGCCGCGCGGCAGCCATATGATGGTCAGCAAGGGCGAGGAGGATAACATGGCCATCATCAAGGAGTTCATGCGCTTCAAGGTGCACATGGAGGGCTCCGTGAACGGCCACGAGTTCGAGATCGAGGGCGAGGGCGAGGGCCGCCCCTACGAGGGCACCCAGACCGCC…
