# Supplementary material for: Switching the activity of Cas12a using guide RNA strand displacement circuits
Source: Nat Commun. 2019 May 7;10:2092. doi: 10.1038/s41467-019-09953-w (PMC6504869; doi:10.1038/s41467-019-09953-w)
Supplement: Supplementary file 4 — Supplementary Data 2 [file 41467_2019_9953_MOESM4_ESM.xlsx]

## Sheet: Sheet1
sequence name	type	sequence
regular gRNA
gRNA-t1	RNA	GGUAAUUUCUACUCUUGUAGAUGCUUCUGUCCUAACAGGCUA
gRNA-t2	RNA	GGUAAUUUCUACUCUUGUAGAUACAACCCGUAAACUCGCCCA
stem extension
gRNA-t1 stemExt v1	RNA	GGAAUUUCUACUGAGCUCAGUAAUGAGCUCUGUAGAUGCUUCUGUCCUAACAGGCUA
gRNA-t1 stemExt v2	RNA	GGAAUUUCUACUCGAGCUCAGUAAUGAGCUCUUGUAGAUGCUUCUGUCCUAACAGGCUA
3' extension
gRNA-t1 3Ext ss v1	RNA	GGUAAUUUCUACUCUUGUAGAUGCUUCUGUCCUAACAGGCUAUUUUUAUUAU
gRNA-t1 3Ext ss v2	RNA	GGUAAUUUCUACUCUUGUAGAUGCUUCUGUCCUAACAGGCUACCUCUUUUUUAUUAU
gRNA-t1 3Ext ds v1	RNA	GGUAAUUUCUACUCUUGUAGAUGCUUCUGUCCUAACAGGCUACCUUUUUUUGUAUGCGAGUAAUCGCAUAC
gRNA-t1 3Ext ds v2	RNA	GGUAAUUUCUACUCUUGUAGAUGCUUCUGUCCUAACAGGCUAUUUUUAUUAUGUAUGCGAGUAAUCGCAUAC
5' extension
gRNA-t1 5Ext ss v1	RNA	GGUUUAUUUAUUUAAUUUCUACUCUUGUAGAUGCUUCUGUCCUAACAGGCUA
gRNA-t1 5Ext ss v2	RNA	GAUCAAAAGACCUUUUUAAUUUCUACUCUUGUAGAUGCUUCUGUCCUAACAGGCUA
gRNA-t1 5Ext ss v3	RNA	GGUCUAAGAACUUUAAAUAAUUUCUACUCUUGUAGAUGCUUCUGUCCUAACAGGCUA
gRNA-t1 5Ext ds v1	RNA	GGAGAGGCGUAAGCCUCUCCUAAUUUCUACUCUUGUAGAUGCUUCUGUCCUAACAGGCUA
gRNA-t1 5Ext ds v2	RNA	GGAGAGGCGUAAGCCUCUCCUUUUAAUUUCUACUCUUGUAGAUGCUUCUGUCCUAACAGGCUA
gRNA-t1 5Ext ds v3	RNA	GAGUGGUUUGGAUACCACGCGAAAGCGCCUUGGCAGCCAAACCACACUACUAUCAAAAGACCUUUUUAAUUUCUACUCUUGUAGAUGCUUCUGUCCUAACAGGCUA
gRNA-t2 5Ext ss v2	RNA	GAUCAAAAGACCUUUUUAAUUUCUACUCUUGUAGAUACAACCCGUAAACUCGCCCA
gRNA-t2 5Ext ds v3	RNA	GAGUGGUUUGGAUACCACGCGAAAGCGCCUUGGCAGCCAAACCACACUACUAUCAAAAGACCUUUUUAAUUUCUACUCUUGUAGAUACAACCCGUAAACUCGCCCA
strand displacement
handle design
SD gRNA-t1 (hd)	RNA	GAUGAAUGAACAAGAGUAGAAAUUAAAAAGGUCCAAAAGACCUUUUUAAUUUCUACUCUUGUAGAUGCUUCUGUCCUAACAGGCUA
SD gRNA-t2 (hd)	RNA	GAUGAAUGAACAAGAGUAGAAAUUAAAAAGGUCCAAAAGACCUUUUUAAUUUCUACUCUUGUAGAUACAACCCGUAAACUCGCCCA
trigger (hd) - no hairpin	RNA	GACCUUUUUAAUUUCUACUCUUGUUCAUUCAUC
trigger (hd) - 3' hairpin	RNA	GACCUUUUUAAUUUCUACUCUUGUUCAUUCAUCUGGCCUAGAGUAAUCUAGGCC
trigger (hd) - 5'+3' hairpin	RNA	GGGAGACCUUCGGGUCUCCCUGACCUUUUUAAUUUCUACUCUUGUUCAUUCAUCUGGCCUAGAGUAAUCUAGGCC
target design
SD gRNA-t1 (tg) v1	RNA	GGCAUCUUUAACUGUUGGGACAGAAGCGUCUACCAAAAGACCUUUUUAAUUUCUACUCUUGUAGAUGCUUCUGUCCUAACAGGCUA
SD gRNA-t2 (tg) v1	RNA	GCCUUUAUCUACGAGUUUGCGGGUUGUGUCUACCAAAAGACCUUUUUAAUUUCUACUCUUGUAGAUACAACCCGUAAACUCGCCCA
SD gRNA-t1 (tg) v2	RNA	GGACAUAAGAAUAGGGCAGAAGCGUCUACAGGAGCAAAAGACCUUUUUAAUUUCUACUCUUGUAGAUGCUUCUGUCCUAACAGGCUA
SD gRNA-t2 (tg) v2	RNA	GCUUUCACUACUUUGCGGGUUGUAUCUACGAGAGCAAAAGACCUUUUUAAUUUCUACUCUUGUAGAUACAACCCGUAAACUCGCCCA
SD gRNA-t1 (tg) v3	RNA	GACGAAGAUAAACAGAAGCGGUAGGAAUUAGAAAGGUUCAAAAGACCUUUUUAAUUUCUACUCUUGUAGAUGCUUCUGUCCUAACAGGCUA
SD gRNA-t2 (tg) v3	RNA	GACAUAUAGAUCGGGUUGUAGUAGGAAUUAGAAAGGUUCAAAAGACCUUUUUAAUUUCUACUCUUGUAGAUACAACCCGUAAACUCGCCCA
SD gRNA-t3 (tg) v3	RNA	GGCAAUAAGGUUAUGGUCUGGUAGGAAUUAGAAAGGUUCAAAAGACCUUUUUAAUUUCUACUCUUGUAGAUGGACCAUAUAAUACGACUCA
trigger t1 (tg) v3 - no hairpin	RNA	GACCUUUUUAAUUUCUACCGCUUCUGUUUAUCUUCGU
trigger t2 (tg) v3 - no hairpin	RNA	GACCUUUUUAAUUUCUACUACAACCCGAUCUAUAUGU
trigger t1 (tg) v3 - 3' hairpin	RNA	GACCUUUUUAAUUUCUACCGCUUCUGUUUAUCUUCGUUGGCCUAGAGUAAUCUAGGCC
trigger t2 (tg) v3 - 3' hairpin	RNA	GACCUUUUUAAUUUCUACUACAACCCGAUCUAUAUGUUGGCCUAGAGUAAUCUAGGCC
trigger t3 (tg) v3 - 3' hairpin	RNA	GACCUUUUUAAUUUCUACCGGACCAUAACCUUAUUGCUGGCCUAGAGUAAUCUAGGCC
SD gRNA-t1 (tg) (v4)	RNA	GGGAUGAAACGGACAGAAGCCAAGAGUAGGAAUUAAAAGGGUCUCAAAAGACCUUUUUAAUUUCUACUCUUGUAGAUGCUUCUGUCCUAACAGGCUA
SD gRNA-t2 (tg) (v4)	RNA	GAACAUAGCAUACGGGUUGUCAAGAGUAGGAGUUAAAGAGGUCUCAAAAGACCUUUUUAAUUUCUACUCUUGUAGAUACAACCCGUAAACUCGCCCA
SD gRNA-t3 (tg) (v4)	RNA	GGCAGCAAGGUAUAUGGUCCCAAGAGUAGAAAUUAAAAAGGUCUCAAAAGACCUUUUUAAUUUCUACUCUUGUAGAUGGACCAUAUAAUACGACUCA
trigger t1 (tg) (v4)	RNA	GGGAGACCUUCGGGUCUCCCAGACCCUUUUAAUUCCUACUCUUGGCUUCUGUCCGUUUCAUCCUGGCCUAGAGUAAUCUAGGCC
trigger t2 (tg) (v4)	RNA	GGGAGACCUUCGGGUCUCCCAGACCUCUUUAACUCCUACUCUUGACAACCCGUAUGCUAUGUUUGGCCUAGAGUAAUCUAGGCC
trigger t3 (tg) (v4)	RNA	GGGAGACCUUCGGGUCUCCCAGACCUUUUUAAUUUCUACUCUUGGGACCAUAUACCUUGCUGCUGGCCUAGAGUAAUCUAGGCC
AND gate design
trigger AND1 p1	RNA	GGACCUUUUUAAUUUCUACUACAUCUAAACUACUACUACUACGCCUGGCCUAGAGUAAUCUAGGCC
trigger AND1 p2	RNA	GGCGUAGUAGUAGUAGUUUAGAAACCUUGUUCAUUCAUCUGGCCUAGAGUAAUCUAGGCC
trigger AND2 p1	RNA	GGACCUUUUUAAUUUCUACUCAUGGAACGGGAACAAUAACGAAGCUGGCCUAGAGUAAUCUAGGCC
trigger AND2 p2	RNA	GCUUCGUUAUUGUUCCCGUUCCUAUCUUGUUCAUUCAUCUGGCCUAGAGUAAUCUAGGCC
trigger AND triple p1	RNA	GGACCUUUUUAAUUUCUACUCAAUCGCUAACACUAAUACUACACCUGGCCUAGAGUAAUCUAGGCC
trigger AND triple p2	RNA	GGUGUAGUAUUAGUGUAAGCGACGUCUUUAUGUAUUUCUGUUUCUGGCCUAGAGUAAUCUAGGCC
trigger AND triple p3	RNA	GAAACAGAAAUACAUAAAGACGAAACUUGUUCAUUCAUCUGGCCUAGAGUAAUCUAGGCC
AND gate sensor
SD gRNA t2 - sensor mCerulean	RNA	GGGAGACCUUCGGGUCUCCCUGAAUGAUGGUUUUGGGCGGGGUUGUCGAGGGUGGGAAUUGAGGGCUGUGAAACCACAGCCCUUAAUUUCUACUCUUGUAGAUACAACCCGUAAAC UCGCCCA
trigger AND - sensor mCerulean	RNA	GGGAGACCUUCGGGUCUCCCCACAGCCCUCAAUUCCCACCCUCGAUAACCCAAUUUCUAGUUGAUCCUCCUCCUAGGCCUAGAGUAAUCUAGGCC
control RNA mCerulean	RNA	GGGAGACCUUCGGGUCUCCCUAGGAGGAGGAUCAACUAGAAUGUCCAAAACCAUCGUUCAGGCCUAGAGUAAUCUAGGCC
mCerulean mRNA	RNA	GGGGAAUUGUGAGCGGAUAACAAUUCCCCUCUAGAAAUAAUUUUGUUUAACUUUAAGAAGGAGAUAUACAUAUGGUGAGUAAAGGCGAAGAGCUGUUCACAGGGGUUGUUCCGAUUCUGGUCGAACUGGACGGGGACGUUAAUGGUCACAAAUUCAGCGUUAGCGGUGAGGGCGAGGGUGAUGCCACUUAUGGUAAACUGACCCUGAAAUUCAUCUGUACCACCGGCAAACUGCCUGUUCCUUGGCCUACACUGGUUACAACACUGACUUGGGGUGUUCAAUGUUUUGCUCGCUAUCCGGAUCACAUGAAACAGCACGAUUUCUUCAAAAGCGCCAUGCCUGAAGGUUAUGUCCAAGAGCGUACGAUCUUCUUUAAAGACGACGGCAACUAUAAAACCC…
mCherry mRNA	RNA	GGGGAAUUGUGAGCGGAUAACAAUUCCCCUCUAGAAAUAAUUUUGUUUAACUUUAAGAAGGAGAUAUACCAUGGGCAGCAGCCAUCAUCAUCAUCAUCACAGCAGCGGCCUGGUGCCGCGCGGCAGCCAUAUGAUGGUCAGCAAGGGCGAGGAGGAUAACAUGGCCAUCAUCAAGGAGUUCAUGCGCUUCAAGGUGCACAUGGAGGGCUCCGUGAACGGCCACGAGUUCGAGAUCGAGGGCGAGGGCGAGGGCCGCCCCUACGAGGGCACCCAGACCGCCAAGCUGAAGGUGACCAAGGGUGGCCCCCUGCCCUUCGCCUGGGACAUCCUGUCCCCUCAGUUCAUGUACGGCUCCAAGGCCUACGUGAAGCACCCCGCCGACAUCCCCGACUACUUGAA…
