# Supplementary material for: Switching the activity of Cas12a using guide RNA strand displacement circuits
Source: Nat Commun. 2019 May 7;10:2092. doi: 10.1038/s41467-019-09953-w (PMC6504869; doi:10.1038/s41467-019-09953-w)
Supplement: Supplementary file 5 — Supplementary Data 3 [file 41467_2019_9953_MOESM5_ESM.xlsx]

## Sheet: Sheet1
sequence name	type	sequence
	full transcript	expected sequence directly after transcription
	processed	expected sequence after initial RNA processing by Cas12a removes the 3' handle sequence and the terminator
controls
trigger non-cognate	full transcript	GGGCAGACCUUCGGGUCUGCCCAAAAAACUUAUAUUCAACCUCCAUAAUUUACUAACUUUUCAGAUAUGGACCUAGAGUAAUCUAGGUCCUUUUUCGAAAAAAGGCCUCCCAAAUCGGGGGGCCUUUUUUAUUGAUAACAAAA
gRNA t1 - control	full transcript	GGGAGACCUUCGGGUCUCCCGCAUAAUUUAAUUUCUACUCUUGUAGAUGCUUCUGUCCUAACAGGCUAAAUUUCUACUCUUGUAGAUUUUUAUAUGGCCAAUUAUUGAAGGCCUCCCUAACGGGGGGCCUUUUUUUGUUUCUG GUCUCCC
gRNA t1 - control	processed	GGGAGACCUUCGGGUCUCCCGCAUAAUUUAAUUUCUACUCUUGUAGAUGCUUCUGUCCUAACAGGCUA
gRNA t4 - control	full transcript	GGGAGACCUUCGGGUCUCCCGUAACUCAAAAUUUCUACUCUUGUAGAUAAGGCGAUACGCUGGUGAACAAUUUCUACUCUUGUAGAUUUUUAUAUGGCCAAUUAUUGAAGGCCUCCCUAACGGGGGGCCUUUUUUUGUUUCUG GUCUCCC
gRNA t4 - control	processed	GGGAGACCUUCGGGUCUCCCGUAACUCAAAAUUUCUACUCUUGUAGAUAAGGCGAUACGCUGGUGAAC
gRNA t5 - control	full transcript	GGGAGACCUUCGGGUCUCCCGAAACCCUUAAUUUCUACUCUUGUAGAUGCACGUUACCCGGAUCACAUAAUUUCUACUCUUGUAGAUUUUUAUAUGGCCAAUUAUUGAAGGCCUCCCUAACGGGGGGCCUUUUUUUGUUUCUG GUCUCCC
gRNA t5 - control	processed	GGGAGACCUUCGGGUCUCCCGAAACCCUUAAUUUCUACUCUUGUAGAUGCACGUUACCCGGAUCACAU
gRNA t6 - control	full transcript	GGGAGACCUUCGGGUCUCCCGUAAUAAUAAAUUUCUACUCUUGUAGAUAAAGAUGAUGGUAACUACAAAAUUUCUACUCUUGUAGAUUUUUAUAUGGCCAAUUAUUGAAGGCCUCCCUAACGGGGGGCCUUUUUUUGUUUCUG GUCUCCC
gRNA t6 - control	processed	GGGAGACCUUCGGGUCUCCCGUAAUAAUAAAUUUCUACUCUUGUAGAUAAAGAUGAUGGUAACUACAA
Version A
SD gRNA t1 - version A	full transcript	GGGAGACCUUCGGGUCUCCCGGGAUGAAACGGACAGAAGCCAAGAGUAGGAAUUAAAAGGGUCUCAAAAGACCUUUUUAAUUUCUACUCUUGUAGAUGCUUCUGUCCUAA CAGGCUAAAUUUCUACUCUUGUAGAUCUAUAUAUCCAAUUAUUGAAGGCCUCCCUAACGGGGGGCCUUUUUUUGUUUCUGGUCUCCC
SD gRNA t1 - version A	processed	GGGAGACCUUCGGGUCUCCCGGGAUGAAACGGACAGAAGCCAAGAGUAGGAAUUAAAAGGGUCUCAAAAGACCUUUUUAAUUUCUACUCUUGUAGAUGCUUCUGUCCUAACAGGCUA
trigger t1 - version A	full transcript	GGGCAGACCUUCGGGUCUGCCCAGACCCUUUUAAUUCCUACUCUUGGCUUCUGUCCGUUUCAUCCUGGACCUAGAGUAAUCUAGGUCCUUUUUCGAAAAAAGGCCUCCCAAAUCGGGGGGCCUUUUUUAUUGAUAACAAAA
Version B
SD gRNA t1 - version B	full transcript	GGGAGACCUUCGGGUCUCCCUGGAUGAUUGAAGGUUGGGACAGAGCGAGAGUAGAGAUUGAGGGGGUAACCUUUCAAUUUCUACUCUUGUAGAUGCUUCUGUCCUAACAGGCUAAAUUUCUACUCUUGUAGAUUUUUAUA UCCAAUUAUUGAAGGCCUCCCUAACGGGGGGCCUUUUUUUGUUUCUGGUCUCCC
SD gRNA t1 - version B	processed	GGGAGACCUUCGGGUCUCCCUGGAUGAUUGAAGGUUGGGACAGAGCGAGAGUAGAGAUUGAGGGGGUAACCUUUCAAUUUCUACUCUUGUAGAUGCUUCUGUCCUAACAGGCUA
trigger t1 - version B	full transcript	GGGAGACCUUCGGGUCUCCCACCCCUCAAUCUCUACUCUCGCUCUGUCCCAACCUUCAAUCAUCCCGGCCUAGAGUAAUCUAGGCCUUUUUCGAAAAAAGGCCUCCCAAAUCGGGGGGCCUUUUUUAUUGAUAACAAAA
Version C
SD gRNA t1 - version C	full transcript	GGGAGACCUUCGGGUCUCCCAGAUGAGGAUGAGGUUGGGACAGUGCUACGAGAGGUGGAAUUAAGGGGCGAUCCUUAAUUUCUACUCUUGUAGAUGCUUCUGUCCUAACAGGCUAAAUUUCUACUCUUGUAGAUUUUU AUAUCCAAUUAUUGAAGGCCUCCCUAACGGGGGGCCUUUUUUUGUUUCUGGUCUCCC
SD gRNA t1 - version C	processed	GGGAGACCUUCGGGUCUCCCAGAUGAGGAUGAGGUUGGGACAGUGCUACGAGAGGUGGAAUUAAGGGGCGAUCCUUAAUUUCUACUCUUGUAGAUGCUUCUGUCCUAACAGGCUA
trigger t1 - version C	full transcript	GGGAGACCUUCGGGUCUCCCUCCCUUAAUUCCAUCUCUCGUAGCACUGUCCCAACCUCAUCCUCAUCCGGCCUAGAGUAAUCUAGGCCUUUUUCGAAAAAAGGCCUCCCAAAUCGGGGGGCCUUUUUUAUUGAUAACAAAA
SD gRNA t4 - version C	full transcript	GGGAGACCUUCGGGUCUCCCAGAUGAAUGGAAACAGCGUAUCGGGCUGCAGGAGGUGAGAUUUUGGGGUAACUCAAAAUUUCUACUCUUGUAGAUAAGGCGAUACGCUGGUGAACAAUUUCUACUCUUGUAGAUUUUUA UAUCCAAUUAUUGAAGGCCUCCCUAACGGGGGGCCUUUUUUUGUUUCUGGUCUCCC
SD gRNA t4 - version C	processed	GGGAGACCUUCGGGUCUCCCAGAUGAAUGGAAACAGCGUAUCGGGCUGCAGGAGGUGAGAUUUUGGGGUAACUCAAAAUUUCUACUCUUGUAGAUAAGGCGAUACGCUGGUGAAC
trigger t4 - version C	full transcript	GGGAGACCUUCGGGUCUCCCGCCCAAAAUCUCAUCUCCUGUAGCCCGAUACGCUGUUUCCAUUCAUCCGGCCUAGAGUAAUCUAGGCCUUUUUCGAAAAAAGGCCUCCCAAAUCGGGGGGCCUUUUUUAUUGAUAACAAAA
SD gRNA t5 - version C	full transcript	GGGAGACCUUCGGGUCUCCCGGUGUUAGUUAGGUCCGGGUAGCUGCUGCGAGAGGUGAAAUUGGGGGGAAACCCUUAAUUUCUACUCUUGUAGAUGCACGUUACCCGGAUCACAUAAUUUCUACUCUUGUAGAUUUUUAU AUCCAAUUAUUGAAGGCCUCCCUAACGGGGGGCCUUUUUUUGUUUCUGGUCUCCC
SD gRNA t5 - version C	processed	GGGAGACCUUCGGGUCUCCCGGUGUUAGUUAGGUCCGGGUAGCUGCUGCGAGAGGUGAAAUUGGGGGGAAACCCUUAAUUUCUACUCUUGUAGAUGCACGUUACCCGGAUCACAU
trigger t5 - version C	full transcript	GGGAGACCUUCGGGUCUCCCACCCCCAAUUUCAUCUCUCGCAGCAGCUACCCGGACCUAACUAACACAGGCCUAGAGUAAUCUAGGCCUUUUUCGAAAAAAGGCCUCCCAAAUCGGGGGGCCUUUUUUAUUGAUAACAAAA
SD gRNA t6 - version C	full transcript	GGGAGACCUUCGGGUCUCCCAGACUUUGGACUUUUACCAUCAUAGCUGCGAGAGGUGGAAUUUAUUGGUAAUAAUAAAUUUCUACUCUUGUAGAUAAAGAUGAUGGUAACUACAAAAUUUCUACUCUUGUAGAUUUUUA UAUCCAAUUAUUGAAGGCCUCCCUAACGGGGGGCCUUUUUUUGUUUCUGGUCUCCC
SD gRNA t6 - version C	processed	GGGAGACCUUCGGGUCUCCCAGACUUUGGACUUUUACCAUCAUAGCUGCGAGAGGUGGAAUUUAUUGGUAAUAAUAAAUUUCUACUCUUGUAGAUAAAGAUGAUGGUAACUACAA
trigger t6 - version C	full transcript	GGGAGACCUUCGGGUCUCCCACAAUAAAUUCCACCUCUCGCAGCUAUGAUGGUAAAAGUCCAAAGUCCGGCCUAGAGUAAUCUAGGCCUUUUUCGAAAAAAGGCCUCCCAAAUCGGGGGGCCUUUUUUAUUGAUAACAAAA
Version C - AND gate
trigger AND t1 p1	full transcript	GGGAGACCUUCGGGUCUCCCUCCCUUAAUUUCAUCUCUCGUAGUCAGGUAGUAGGGUAGUGUAAGUGUAGGCCUAGAGUAAUCUAGGCCUUUUCGAAAAAAGGCCUCCCAAAUCGGGGGGCCUUUUUUAUUGAUAACAAAA
trigger AND t1 p2	full transcript	GGCUGAGCUACGGCUCAGCCAACACUUGCACUAUCUUACUACCAUCCACUGUCCUAACCUCAUCCUCAUCAGCGCAAGAGAGAUCUUGCGCCUCGGUACCAAAUUCCAGAAAAGAGGCCUCCCGAAAGGGGGGCCUUUUUUCG UUUUGGUCC
