# Supplementary material for: Switching the activity of Cas12a using guide RNA strand displacement circuits
Source: Nat Commun. 2019 May 7;10:2092. doi: 10.1038/s41467-019-09953-w (PMC6504869; doi:10.1038/s41467-019-09953-w)
Supplement: Supplementary file 6 — Supplementary Data 4 [file 41467_2019_9953_MOESM6_ESM.xlsx]

## Sheet: Sheet1
Part	sequence
promoters
pLacO1	CTGATAAATGTGAGCGGATAACATTGACATTGTGAGCGGATAACAAGATACTGAGCAC
pTetO1	TCCCTATCAGTGATAGAGATTGACATCCCTATCAGTGATAGAGATACTGAGCAC
J23102	TTGACAGCTAGCTCAGTCCTAGGTACTGTGCTAGC
J23104	TTGACAGCTAGCTCAGTCCTAGGTATTGTGCTAGC
J23110	TTTACGGCTAGCTCAGTCCTAGGTACAATGCTAGC
J23118	TTGACGGCTAGCTCAGTCCTAGGTATTGTGCTAGC
J23108	CTGACAGCTAGCTCAGTCCTAGGTATAATGCTAGC
lacI promoter	GTGGTGAATGTGAAACCAGTAACGTTATACGATGTCGCAGAGTATGCCGGTGTCTCTTATCAGACCGTTTCCCGCGTGGTGAACCAGGCCAGCCACGTTTCTGCGAAAACGCGGGAAAAAGTGGAAGCGGCG
terminators
L3S2P21	CTCGGTACCAAATTCCAGAAAAGAGGCCTCCCGAAAGGGGGGCCTTTTTTCGTTTTGGTCC
L3S1P56	TTTTCGAAAAAAGGCCTCCCAAATCGGGGGGCCTTTTTTATTGATAACAAAA
L3S3P21	CCAATTATTGAAGGCCTCCCTAACGGGGGGCCTTTTTTTGTTTCTGGTCTCCC
BBa_B0015	CCAGGCATCAAATAAAACGAAAGGCTCAGTCGAAAGACTGGGCCTTTCGTTTTATCTGTTGTTTGTCGGTGAACGCTCTCTACTAGAGTCACACTGGCTCACCTTCGGGTGGGCCTTTCTGCGTTTATA
BBa_K2323009	CTGCTAACAAAGCCCGAAAGGAAGCTGAGTTGGCTGCTGCCACCGCTGAGCAATAACTAGCATAACCCCTTGGGGCCTCTAAACGGGTCTTGAGGGGTTTTTTGCTGAAAGGAGGAACT
lacI terminator	GCGCAACGCAATTAATGTAAGTTAGCTCACTCATTAGGCACCGGGATCTCGACCGATGCCCTTGAGAGCCTTCAACCCAGTCAGCTCCTTCCGGTGGGCGCGGGGCA
RBS
BBa_B0034	AAAGAGGAGAAA
protein-coding genes
mVenus	ATGAGCAAAGGCGAAGAACTGTTCACGGGTGTGGTTCCGATCCTGGTTGAACTGGATGGCGATGTGAACGGTCATAAATTTAGCGTGTCTGGTGAAGGCGAAGGTGATGCGACCTACGGCAAACTGACGCTGAAACTGATTTGCACCACGGGTAAACTGCCGGTTC CGTGGCCGACCCTGGTGACCACGCTGGGTTATGGTCTGATGTGTTTCGCACGTTACCCGGATCACATGAAACGCCATGATTTCTTTAAATCTGCGATGCCGGAAGGCTATGTGCAGGAACGTACCATCTTTTTCAAAGATGATGGTAACTACAAAACCCGCGCGGAAG TTAAATTTGAAGGCGATACGCTGGTGAACCGTATTGAACTGAAAGGTATCGATTTCAAAGAAG…
dCas12a	ATGACACAGTTTGAAGGCTTTACCAATCTGTATCAGGTGAGCAAAACGTTACGCTTTGAACTGATTCCTCAGGGCAAAACCCTGAAACATATCCAGGAACAGGGTTTTATCGAAGAAGATAAAGCCCGCAATGATCATTATAAGGAACTGAAACCTATCATCGATCGCATCTATAAGACGTATGCGGATCAGTGTCTTCAGCTGGTGCAGTTAGATTGGGAAAATCTGAGTGCGGCTATCGATAGCTATCGCAAAGAAAAAACCGAAGAAACACGCAATGCCCTGATCGAAGAACAGGCCACCTATCGCAATGCTATTCATGATTATTTTATTGGTCGTACGGATAATCTCACGGATGCCATCAACAAACGTCATGCCGAAATCTACAAAGGCCTGTTT…
lacI	ATGGCGGAGCTGAATTACATTCCCAACCGCGTGGCACAACAACTGGCGGGCAAACAGTCGTTGCTGATTGGCGTTGCCACCTCCAGTCTGGCCCTGCACGCGCCGTCGCAAATTGTCGCGGCGATTAAATCTCGCGCCGATCAACTGGGTGCCAGCGTGGTGGTGTCGATGG TAGAACGAAGCGGCGTCGAAGCCTGTAAAGCGGCGGTGCACAATCTTCTCGCGCAACGCGTCAGTGGGCTGATCATTAACTATCCGCTGGATGACCAGGATGCCATTGCTGTGGAAGCTGCCTGCACTAATGTTCCGGCGTTATTTCTTGATGTCTCTGACCAGACACCCATC AACAGTATTATTTTCTCCCATGAAGACGGTACGCGACTGGGCGTGGAGCATC…
RNA-only genes
gRNA t1	GGGAGACCTTCGGGTCTCCCGCATAATTTAATTTCTACTCTTGTAGATGCTTCTGTCCTAACAGGCTAAATTTCTACTCTTGTAGATTTTTATATGG
gRNA t4	GGGAGACCTTCGGGTCTCCCGTAACTCAAAATTTCTACTCTTGTAGATAAGGCGATACGCTGGTGAACAATTTCTACTCTTGTAGATTTTTATATGG
gRNA t5	GGGAGACCTTCGGGTCTCCCGAAACCCTTAATTTCTACTCTTGTAGATGCACGTTACCCGGATCACATAATTTCTACTCTTGTAGATTTTTATATGG
gRNA t6	GGGAGACCTTCGGGTCTCCCGTAATAATAAATTTCTACTCTTGTAGATAAAGATGATGGTAACTACAAAATTTCTACTCTTGTAGATTTTTATATGG
SD gRNA t1 version A	GGGAGACCTTCGGGTCTCCCGGGATGAAACGGACAGAAGCCAAGAGTAGGAATTAAAAGGGTCTCAAAAGACCTTTTTAATTTCTACTCTTGTAGATGCTTCTGTCCTAACAGGCTAAATTTCTACTCTTGTAGATCTATATAT
SD gRNA t1 version B	GGGAGACCTTCGGGTCTCCCTGGATGATTGAAGGTTGGGACAGAGCGAGAGTAGAGATTGAGGGGGTAACCTTTCAATTTCTACTCTTGTAGATGCTTCTGTCCTAACAGGCTAAATTTCTACTCTTGTAGATTTTTATAT
SD gRNA t1 version C	GGGAGACCTTCGGGTCTCCCAGATGAGGATGAGGTTGGGACAGTGCTACGAGAGGTGGAATTAAGGGGCGATCCTTAATTTCTACTCTTGTAGATGCTTCTGTCCTAACAGGCTAAATTTCTACTCTTGTAGATTTTTATAT
SD gRNA t4 version C	GGGAGACCTTCGGGTCTCCCAGATGAATGGAAACAGCGTATCGGGCTGCAGGAGGTGAGATTTTGGGGTAACTCAAAATTTCTACTCTTGTAGATAAGGCGATACGCTGGTGAACAATTTCTACTCTTGTAGATTTTTATAT
SD gRNA t5 version C	GGGAGACCTTCGGGTCTCCCGGTGTTAGTTAGGTCCGGGTAGCTGCTGCGAGAGGTGAAATTGGGGGGAAACCCTTAATTTCTACTCTTGTAGATGCACGTTACCCGGATCACATAATTTCTACTCTTGTAGATTTTTATAT
SD gRNA t6 version C	AGACTTTGGACTTTTACCATCATAGCTGCGAGAGGTGGAATTTATTGGTAATAATAAATTTCTACTCTTGTAGATAAAGATGATGGTAACTACAAAATTTCTACTCTTGTAGATTTTTATAT
trigger control	GGGCAGACCTTCGGGTCTGCCCAAAAAACTTATATTCAACCTCCATAATTTACTAACTTTTCAGATATGGACCTAGAGTAATCTAGGTCCT
trigger t1 version A	GGGCAGACCTTCGGGTCTGCCCAGACCCTTTTAATTCCTACTCTTGGCTTCTGTCCGTTTCATCCTGGACCTAGAGTAATCTAGGTCCT
trigger t1 version B	GGGAGACCTTCGGGTCTCCCACCCCTCAATCTCTACTCTCGCTCTGTCCCAACCTTCAATCATCCCGGCCTAGAGTAATCTAGGCCT
trigger t1 version C	GGGAGACCTTCGGGTCTCCCTCCCTTAATTCCATCTCTCGTAGCACTGTCCCAACCTCATCCTCATCCGGCCTAGAGTAATCTAGGCCT
trigger t4 version C	GGGAGACCTTCGGGTCTCCCGCCCAAAATCTCATCTCCTGTAGCCCGATACGCTGTTTCCATTCATCCGGCCTAGAGTAATCTAGGCCT
trigger t5 version C	GGGAGACCTTCGGGTCTCCCACCCCCAATTTCATCTCTCGCAGCAGCTACCCGGACCTAACTAACACAGGCCTAGAGTAATCTAGGCCT
trigger t6 version C	GGGAGACCTTCGGGTCTCCCACAATAAATTCCACCTCTCGCAGCTATGATGGTAAAAGTCCAAAGTCCGGCCTAGAGTAATCTAGGCCT
trigger AND t1 p1	GGGAGACCTTCGGGTCTCCCTCCCTTAATTTCATCTCTCGTAGTCAGGTAGTAGGGTAGTGTAAGTGTAGGCCTAGAGTAATCTAGGCC
trigger AND t1 p2	GGCTGAGCTACGGCTCAGCCAACACTTGCACTATCTTACTACCATCCACTGTCCTAACCTCATCCTCATCAGCGCAAGAGAGATCTTGCGC
Plasmid	contains
Control plasmids
pSB3C5 - mVenus - dCas12a	pLacO1-BBa_B0034-dCas12a-T7 terminator ; J23104-BBa_B0034-mVenus-BBa_B0015 ; lacI promoter-lacI-lacI terminator ;
pSB3C5 - mVenus - dCas12a - gRNA t1	pLacO1-BBa_B0034-dCas12a-T7 terminator ; J23104-BBa_B0034-mVenus-BBa_B0015 ; lacI promoter-lacI-lacI terminator ; J23110-gRNA t1-L3S3P21
pSB3C5 - mVenus - dCas12a - gRNA t4	pLacO1-BBa_B0034-dCas12a-T7 terminator ; J23104-BBa_B0034-mVenus-BBa_B0015 ; lacI promoter-lacI-lacI terminator ; J23110-gRNA t4-L3S3P21
pSB3C5 - mVenus - dCas12a - gRNA t5	pLacO1-BBa_B0034-dCas12a-T7 terminator ; J23104-BBa_B0034-mVenus-BBa_B0015 ; lacI promoter-lacI-lacI terminator ; J23110-gRNA t5-L3S3P21
pSB3C5 - mVenus - dCas12a - gRNA t6	pLacO1-BBa_B0034-dCas12a-T7 terminator ; J23104-BBa_B0034-mVenus-BBa_B0015 ; lacI promoter-lacI-lacI terminator ; J23110-gRNA t6-L3S3P21
pET21b - trigger control	pTetO1-trigger control-L3S1P56
Version A
pSB3C5 - mVenus - dCas12a - SD gRNA t1 version A	pLacO1-BBa_B0034-dCas12a-T7 terminator ; J23104-BBa_B0034-mVenus-BBa_B0015 ; lacI promoter-lacI-lacI terminator ; J23102-SD gRNA t1 version A-L3S3P21
pET21b - trigger t1 version A	pTetO1-trigger t1 version A-L3S1P56
Version B
pSB3C5 - mVenus - dCas12a - SD gRNA t1 version B	pLacO1-BBa_B0034-dCas12a-T7 terminator ; J23104-BBa_B0034-mVenus-BBa_B0015 ; lacI promoter-lacI-lacI terminator ; J23110-SD gRNA t1 version B-L3S3P21
pET21b - trigger t1 version B	pTetO1-trigger t1 version B-L3S1P56
Version C
pSB3C5 - mVenus - dCas12a - SD gRNA t1 version C	pLacO1-BBa_B0034-dCas12a-T7 terminator ; J23104-BBa_B0034-mVenus-BBa_B0015 ; lacI promoter-lacI-lacI terminator ; J23110-SD gRNA t1 version C-L3S3P21
pSB3C5 - mVenus - dCas12a - SD gRNA t4 version C	pLacO1-BBa_B0034-dCas12a-T7 terminator ; J23104-BBa_B0034-mVenus-BBa_B0015 ; lacI promoter-lacI-lacI terminator ; J23110-SD gRNA t4 version C-L3S3P21
pSB3C5 - mVenus - dCas12a - SD gRNA t5 version C	pLacO1-BBa_B0034-dCas12a-T7 terminator ; J23104-BBa_B0034-mVenus-BBa_B0015 ; lacI promoter-lacI-lacI terminator ; J23110-SD gRNA t5 version C-L3S3P21
pSB3C5 - mVenus - dCas12a - SD gRNA t6 version C	pLacO1-BBa_B0034-dCas12a-T7 terminator ; J23104-BBa_B0034-mVenus-BBa_B0015 ; lacI promoter-lacI-lacI terminator ; J23110-SD gRNA t6 version C-L3S3P21
pET21b - trigger t1 version C	pTetO1-trigger t1 version C-L3S1P56
pET21b - trigger t4 version C	pTetO1-trigger t4 version C-L3S1P56
pET21b - trigger t5 version C	pTetO1-trigger t5 version C-L3S1P56
pET21b - trigger t6 version C	pTetO1-trigger t6 version C-L3S1P56
pET21b - trigger AND t1 p1	J23118-trigger AND t1 p1-L3S1P56
pET21b - trigger AND t1 p2	J23108-trigger AND t1 p2-L3S2P21
pET21b - trigger AND t1 p1 p2	J23118-trigger AND t1 p1-L3S1P56 ; J23108-trigger AND t1 p2-L3S2P21
