# Supplementary material for: Switching the activity of Cas12a using guide RNA strand displacement circuits
Source: Nat Commun. 2019 May 7;10:2092. doi: 10.1038/s41467-019-09953-w (PMC6504869; doi:10.1038/s41467-019-09953-w)
Supplement: Supplementary file 7 — Supplementary Software 1 [file 41467_2019_9953_MOESM7_ESM.zip]

Archive with 34 entries (31 files):
- Supplementary Software 1/
- Supplementary Software 1/SD gRNA - in vivo - version B.np
- __MACOSX/
- __MACOSX/Supplementary Software 1/
- __MACOSX/Supplementary Software 1/._SD gRNA - in vivo - version B.np
- Supplementary Software 1/SD gRNA - target - v2.txt
- __MACOSX/Supplementary Software 1/._SD gRNA - target - v2.txt
- Supplementary Software 1/SD gRNA - target - v3 - all.txt
- __MACOSX/Supplementary Software 1/._SD gRNA - target - v3 - all.txt
- Supplementary Software 1/SD gRNA - target - v1.txt
- __MACOSX/Supplementary Software 1/._SD gRNA - target - v1.txt
- Supplementary Software 1/two-input AND gate mCerulean sensor.np
- __MACOSX/Supplementary Software 1/._two-input AND gate mCerulean sensor.np
- Supplementary Software 1/SD gRNA - in vivo - version C.np
- __MACOSX/Supplementary Software 1/._SD gRNA - in vivo - version C.np
- Supplementary Software 1/SD gRNA - target - v4.np
- __MACOSX/Supplementary Software 1/._SD gRNA - target - v4.np
- Supplementary Software 1/SD gRNA - in vivo - AND gate.np
- __MACOSX/Supplementary Software 1/._SD gRNA - in vivo - AND gate.np
- Supplementary Software 1/SD gRNA AND1.txt
- __MACOSX/Supplementary Software 1/._SD gRNA AND1.txt
- Supplementary Software 1/SD gRNA AND2.txt
- __MACOSX/Supplementary Software 1/._SD gRNA AND2.txt
- Supplementary Software 1/SD gRNA - handle.txt
- __MACOSX/Supplementary Software 1/._SD gRNA - handle.txt
- Supplementary Software 1/SD gRNA AND - triple.txt
- __MACOSX/Supplementary Software 1/._SD gRNA AND - triple.txt
- Supplementary Software 1/SD gRNA - target - v3 - t2.txt
- __MACOSX/Supplementary Software 1/._SD gRNA - target - v3 - t2.txt
- Supplementary Software 1/SD gRNA - target - v3 - t3.txt
- __MACOSX/Supplementary Software 1/._SD gRNA - target - v3 - t3.txt
- Supplementary Software 1/SD gRNA - target - v3 - t1.txt
- __MACOSX/Supplementary Software 1/._SD gRNA - target - v3 - t1.txt
- __MACOSX/._Supplementary Software 1
