# Supplementary material for: Switching the activity of Cas12a using guide RNA strand displacement circuits
Source: Nat Commun. 2019 May 7;10:2092. doi: 10.1038/s41467-019-09953-w (PMC6504869; doi:10.1038/s41467-019-09953-w)
Supplement: Supplementary file 7 — Supplementary Software 1 [file 41467_2019_9953_MOESM7_ESM.zip › Supplementary Software 1/SD gRNA - target - v2.txt]

# design the toehold and trigger for a target-based Cas12a strand displacement gRNA - version 2
# parameters
material = RNA
temperature[C] = 37.0
trials = 4
dangles = some
allowmismatch = true

# target structures
structure gRNA_t1_S8 = U11D23(U4D3(U11)U1)U8
structure gRNA_t2_S9 = U11D23(U4D3(U11)U1)U8

structure init_S8 = U34
structure init_S9 = U34

structure S8_hybridize = D34(+)
structure S9_hybridize = D34(+)


# domains
domain toehold_S8 = VN9
domain toehold_S9 = VN9
domain trigger_t1 = GCN22
domain trigger_t2 = GCN22

domain T7 = G
domain switch_t1 = TAGGGCAGAAGCGTCTACAGGAGC
domain switch_t2 = TTTGCGGGTTGTATCTACGAGAGC

domain t1 = AAAAGACCTTTTTAATTTCTACTCTTGTAGATGCTTCTGTCCTAACAGGCTA
domain t2 = AAAAGACCTTTTTAATTTCTACTCTTGTAGATACAACCCGTAAACTCGCCCA

# strands
strand str_gRNA_t1_S8 = T7 toehold_S8 switch_t1 t1
strand str_gRNA_t2_S9 = T7 toehold_S9 switch_t2 t2

strand str_init_S8 = trigger_t1 toehold_S8*
strand str_init_S9 = trigger_t2 toehold_S9*

strand str_S8_hybridize = toehold_S8 switch_t1
strand str_S9_hybridize = toehold_S9 switch_t2

#sequences
gRNA_t1_S8.seq = str_gRNA_t1_S8
gRNA_t2_S9.seq = str_gRNA_t2_S9

init_S8.seq = str_init_S8
init_S9.seq = str_init_S9

S8_hybridize.seq = str_S8_hybridize str_init_S8
S9_hybridize.seq = str_S9_hybridize str_init_S9

# prevent unwanted sequence motifs
prevent = AAAA, CCCC, GGGG, UUUU, KKKKKK, MMMMMM, RRRRRR, SSSSSS, WWWWWW, YYYYYY
