# Supplementary material for: Switching the activity of Cas12a using guide RNA strand displacement circuits
Source: Nat Commun. 2019 May 7;10:2092. doi: 10.1038/s41467-019-09953-w (PMC6504869; doi:10.1038/s41467-019-09953-w)
Supplement: Supplementary file 7 — Supplementary Software 1 [file 41467_2019_9953_MOESM7_ESM.zip › Supplementary Software 1/SD gRNA - target - v3 - all.txt]

# design the toehold and trigger for a target-based Cas12a strand displacement gRNA - version 3
# parameters
material = RNA
temperature[C] = 37.0
trials = 4
dangles = some
allowmismatch = true

# target structures
structure gRNA_t1_S10 = U11D8(U1D18(U5)D3(U3)U1)D3(U3)U3
structure gRNA_t2_S11 = U11D8(U1D18(U5)D3(U3)U1)U12
structure gRNA_t3_S12 = U11D8(U1D18(U5)D3(U3)U1)U12

structure init_S10 = U38D8(U4)
structure init_S11 = U38D8(U4)
structure init_S12 = U38D8(U4)

structure S10_hybridize = D37(+)U1D8(U4)
structure S11_hybridize = D37(+)U1D8(U4)
structure S12_hybridize = D37(+)U1D8(U4)

# domains
domain T7 = G

domain toehold_S10 = VN9
domain toehold_S11 = VN9
domain toehold_S12 = VN9

domain trigger_t1 = N27
domain trigger_t2 = N27
domain trigger_t3 = N27

domain Threestem = TGGCCTAGAGTAATCTAGGCC

domain switch_t1 = ACAGAAGCGGTAGGAATTAGAAAGGTT
domain switch_t2 = CGGGTTGTAGTAGGAATTAGAAAGGTT
domain switch_t3 = TATGGTCTGGTAGGAATTAGAAAGGTT

domain t1 = CAAAAGACCTTTTTAATTTCTACTCTTGTAGATGCTTCTGTCCTAACAGGCTA
domain t2 = CAAAAGACCTTTTTAATTTCTACTCTTGTAGATACAACCCGTAAACTCGCCCA
domain t3 = CAAAAGACCTTTTTAATTTCTACTCTTGTAGATGGACCATATAATACGACTCA

# strands
strand str_gRNA_t1_S10 = T7 toehold_S10 switch_t1 t1
strand str_gRNA_t2_S11 = T7 toehold_S11 switch_t2 t2
strand str_gRNA_t3_S12 = T7 toehold_S12 switch_t3 t3

strand str_init_S10 = switch_t1* toehold_S10* Threestem
strand str_init_S11 = switch_t2* toehold_S11* Threestem
strand str_init_S12 = switch_t3* toehold_S12* Threestem

strand str_S10_hybridize = toehold_S10 switch_t1
strand str_S11_hybridize = toehold_S11 switch_t2
strand str_S12_hybridize = toehold_S12 switch_t3

#sequences
gRNA_t1_S10.seq = str_gRNA_t1_S10
gRNA_t2_S11.seq = str_gRNA_t2_S11
gRNA_t3_S12.seq = str_gRNA_t3_S12

init_S10.seq = str_init_S10
init_S11.seq = str_init_S11
init_S12.seq = str_init_S12

S10_hybridize.seq = str_S10_hybridize str_init_S10
S11_hybridize.seq = str_S11_hybridize str_init_S11
S12_hybridize.seq = str_S12_hybridize str_init_S12

# define tubes
tube offtube_S10 = gRNA_t1_S10 init_S11 init_S12
tube offtube_S11 = gRNA_t2_S11 init_S10 init_S12
tube offtube_S12 = gRNA_t3_S12 init_S10 init_S11

# design against off targets
offtube_S10.maxsize = 2
offtube_S11.maxsize = 2
offtube_S12.maxsize = 2

# prevent unwanted sequence motifs
prevent = AAAA, CCCC, GGGG, UUUU, KKKKKK, MMMMMM, RRRRRR, SSSSSS, WWWWWW, YYYYYY
