# Supplementary material for: Switching the activity of Cas12a using guide RNA strand displacement circuits
Source: Nat Commun. 2019 May 7;10:2092. doi: 10.1038/s41467-019-09953-w (PMC6504869; doi:10.1038/s41467-019-09953-w)
Supplement: Supplementary file 7 — Supplementary Software 1 [file 41467_2019_9953_MOESM7_ESM.zip › Supplementary Software 1/SD gRNA - target - v1.txt]

# design the toehold and trigger for a target-based Cas12a strand displacement gRNA  - version 1
# parameters
material = RNA
temperature[C] = 37.0
trials = 4
dangles = some
allowmismatch = true

# target structures
structure gRNA_t1_S5 = U11D22(U3D4(U16))U4
structure gRNA_t2_S6 = U11D22(U3D4(U16))U4

structure init_S5 = U33
structure init_S6 = U33

structure S5_hybridize = D33(+)
structure S6_hybridize = D33(+)


# domains
domain toehold_S5 = VN9
domain toehold_S6 = VN9
domain trigger_t1 = GGN21
domain trigger_t2 = GGN21

domain T7 = G
domain switch_t1 = CTGTTGGGACAGAAGCGTCTACC
domain switch_t2 = CGAGTTTGCGGGTTGTGTCTACC

domain t1 = AAAAGACCTTTTTAATTTCTACTCTTGTAGATGCTTCTGTCCTAACAGGCTA
domain t2 = AAAAGACCTTTTTAATTTCTACTCTTGTAGATACAACCCGTAAACTCGCCCA


# strands
strand str_gRNA_t1_S5 = T7 toehold_S5 switch_t1 t1
strand str_gRNA_t2_S6 = T7 toehold_S6 switch_t2 t2

strand str_init_S5 = trigger_t1 toehold_S5*
strand str_init_S6 = trigger_t2 toehold_S6*

strand str_S5_hybridize = toehold_S5 switch_t1
strand str_S6_hybridize = toehold_S6 switch_t2


#sequences
gRNA_t1_S5.seq = str_gRNA_t1_S5
gRNA_t2_S6.seq = str_gRNA_t2_S6

init_S5.seq = str_init_S5
init_S6.seq = str_init_S6

S5_hybridize.seq = str_S5_hybridize str_init_S5
S6_hybridize.seq = str_S6_hybridize str_init_S6


# define tubes
tube offtube_S5 = gRNA_t1_S5 init_S6
tube offtube_S6 = gRNA_t2_S6 init_S5


# design against off targets
offtube_S5.maxsize = 2
offtube_S6.maxsize = 2


# prevent unwanted sequence motifs
prevent = AAAA, CCCC, GGGG, UUUU, KKKKKK, MMMMMM, RRRRRR, SSSSSS, WWWWWW, YYYYYY
