# Supplementary material for: Switching the activity of Cas12a using guide RNA strand displacement circuits
Source: Nat Commun. 2019 May 7;10:2092. doi: 10.1038/s41467-019-09953-w (PMC6504869; doi:10.1038/s41467-019-09953-w)
Supplement: Supplementary file 7 — Supplementary Software 1 [file 41467_2019_9953_MOESM7_ESM.zip › Supplementary Software 1/two-input AND gate mCerulean sensor.np]

# design an SD gRNA sensor for mCerulean based on a two-input AND gate
# parameters
material = RNA
temperature[C] = 37.0
trials = 2
dangles = some
allowwobble= true

# domains
domain gRNA_first = N
domain Fivestem = GGGAGACCTTCGGGTCTCCC
domain Threestem = GGCCTAGAGTAATCTAGGCC
domain Three_p1_rand = N
domain Five_p2_rand = N
domain Three_p2_rand = N
domain toehold_S15 = N12
domain switch_t2 = TGGGCGGGGTTGTCN2GNGTNGN3TTNAN7S
domain t2_variable = N4SN7
domain t2_fixed = TTAATTTCTACTCTTGTAGATACAACCCGTAAACTCGCCCA
domain trigger_p1 = N10AAN3CNACNCNNGN7
domain trigger_p2 = N15
domain linker1 = N3
domain linker2 = N3
domain AND1 = N10
domain AND2 = N10
domain mRNA_left = N30
domain mRNA_right = N30
domain tetraloop = GUAA

# strands
strand str_gRNA_t2 = Fivestem gRNA_first toehold_S15 switch_t2 t2_variable t2_fixed
strand str_init_p1 = Fivestem trigger_p1 linker1 AND1 AND2 Three_p1_rand Threestem
strand str_init_p2 = mRNA_left AND2* AND1* linker2 trigger_p2 mRNA_right
strand str_comp = trigger_p1 linker2 trigger_p2
strand str_gRNA_t2_off = Fivestem gRNA_first toehold_S15 switch_t2 tetraloop trigger_p1 linker1 AND1 AND2 Three_p1_rand Threestem

# sources
source mCerulean = GGGGAATTGTGAGCGGATAACAATTCCCCTCTAGAAATAATTTTGTTTAACTTTAAGAAGGAGATATACATATGGTGAGTAAAGGCGAAGAGCTGTTCACAGGGGTTGTTCCGATTCTGGTCGAACTGGACGGGGACGTTAATGGTCACAAATTCAGCGTTAGCGGTGAGGGCGAGGGTGATGCCACTTATGGTAAACTGACCCTGAAATTCATCTGTACCACCGGCAAACTGCCTGTTCCTTGGCCTACACTGGTTACAACACTGACTTGGGGTGTTCAATGTTTTGCTCGCTATCCGGATCACATGAAACAGCACGATTTCTTCAAAAGCGCCATGCCTGAAGGTTATGTCCAAGAGCGTACGATCTTCTTTAAAGACGACGGCAACTATAAAACCCGTGCCGAGGTGAAATTCGAAGGTGATACCCTGGTAAACCGTATCGAACTGAAAGGGATCGACTTCAAAGAGGACGGGAACATTCTGGGCCATAAACTGGAGTATAACGCCATCAGCGATAATGTGTATATTACCGCCGACAAACAGAAAAACGGGATCAAAGCCAACTTCAAAATCCGCCACAACATCGAGGATGGTAGCGTTCAACTGGCCGATCACTATCAACAGAATACCCCGATTGGTGATGGTCCTGTTCTGCTGCCTGATAACCACTATCTGAGCACCCAGTCTAAACTGTCCAAAGACCCGAACGAGAAACGTGATCACATGGTTCTGCTGGAGTTTGTTACCGCTGCCGGCATTACTCTGGGTATGGATGAACTGTATAAAACTAGAGGAGGAGGAGGATCAGGAGGAGGAGGATCAACTAGAATGTCCAAAACCATCGTTCTTTCGGTCGGCGAGGCTACTCGCACTCTGACTGAGATCCAGTCCACCGCAGACCGTCAGATCTTC

# windows
window X = mRNA_left AND2* AND1* linker2 trigger_p2 mRNA_right
X.source = mCerulean

#sequences
complex gRNA_t2 = str_gRNA_t2
complex init_p1 = str_init_p1
complex init_p2 = str_init_p2
complex init_AND = str_init_p1 str_init_p2
complex comp = str_comp str_gRNA_t2
complex gRNA_t2_off = str_gRNA_t2_off

# target structures
structure gRNA_t2 = D8(U4)U13D6(D7(D24(U4)U5)U7)
structure init_p1 = D8(U4)U31U3U20U1D8(U4)
structure init_p2 = U30U20U3U15U30
structure init_AND = D8(U4)U31U3D20(U1D8(U4)+U30)U3U15U30
structure comp = D15(U3D31(+D8(U4)U1)U3)U18D5(U4)D3(U5)U10
structure gRNA_t2_off = D8(U4)U19D31(U4)U23U1D8(U4)

# weights
gRNA_t2.toehold_S15.weight = 5
init_p1.linker1.weight = 0.2
init_p1.AND1.weight = 0.3
init_p1.AND2.weight = 2
init_p1.trigger_p1.weight = 0.3
init_p2.mRNA_left.weight = 0.1
init_p2.mRNA_right.weight = 0.1
init_AND.mRNA_left.weight = 0.1
init_AND.mRNA_right.weight = 0.1
comp.linker2.weight = 0.1

# prevent unwanted sequence motifs
prevent toehold_S15 = AAAAA, CCCCC, GGGGG, UUUUU, WWWWW
prevent t2_variable = AAAAA, CCCCC, GGGGG, UUUUU, WWWWW
maxopttime = 3000
stop[%] = 3.5
