# Supplementary material for: Switching the activity of Cas12a using guide RNA strand displacement circuits
Source: Nat Commun. 2019 May 7;10:2092. doi: 10.1038/s41467-019-09953-w (PMC6504869; doi:10.1038/s41467-019-09953-w)
Supplement: Supplementary file 7 — Supplementary Software 1 [file 41467_2019_9953_MOESM7_ESM.zip › Supplementary Software 1/SD gRNA - in vivo - version C.np]

# design in vivo SD gRNAs - version C
# parameters
material = RNA
temperature[C] = 37.0
trials = 8
dangles = some
allowwobble = true

# domains
domain T7 = G
domain Fivestem = GGGAGACCTTCGGGTCTCCC
domain Threestem = GGCCTAGAGTAATCTAGGCC

# ------------------- t1 ----------------------------

domain gRNA_t1_5 = N
domain gRNA_t1_toehold = N12
domain gRNA_t1_switch_t = GTTNGGNCANNN

domain gRNA_t1_switch_h = CTNCN2GNGNNGN3TT
domain gRNA_t1_switch_s = N5
domain gRNA_t1_separator = GNRAN5
domain gRNA_t1_handle = AATTTCTACTCTTGTAGAT
domain gRNA_t1_target = GCTTCTGTCCTAACAGGCTA

domain trigger_t1_5 = N
domain trigger_t1_handle = AAN3CNNCNCN2GNAG
domain trigger_t1_target = NNCNGNCCNAAC
domain trigger_t1_3 = N

# ------------------- t4 ----------------------------

domain gRNA_t4_5 = N
domain gRNA_t4_toehold = N12
domain gRNA_t4_switch_t = CNGCGTNTCGNN
domain gRNA_t4_switch_h = CTNCN2GNGNNGN3TT
domain gRNA_t4_switch_s = N5
domain gRNA_t4_separator = GNRAN5
domain gRNA_t4_handle = AATTTCTACTCTTGTAGAT
domain gRNA_t4_target = AAGGCGATACGCTGGTGAAC

domain trigger_t4_5 = N
domain trigger_t4_handle = AAN3CNNCNCN2GNAG
domain trigger_t4_target = NNCGANACGCNG
domain trigger_t4_3 = N

# ------------------- t5 ----------------------------

domain gRNA_t5_5 = N
domain gRNA_t5_toehold = N12
domain gRNA_t5_switch_t = TCCGGGTNNCNN
domain gRNA_t5_switch_h = CTNCN2GNGNNGN3TT
domain gRNA_t5_switch_s = N5
domain gRNA_t5_separator = GNRAN5
domain gRNA_t5_handle = AATTTCTACTCTTGTAGAT
domain gRNA_t5_target = GCACGTTACCCGGATCACAT

domain trigger_t5_5 = N
domain trigger_t5_handle = AAN3CNNCNCN2GNAG
domain trigger_t5_target = NNGNNACCCGGA
domain trigger_t5_3 = N

# ------------------- t6 ----------------------------

domain gRNA_t6_5 = N
domain gRNA_t6_toehold = N12
domain gRNA_t6_switch_t = TTNCCNTCNTNN
domain gRNA_t6_switch_h = CTNCN2GNGNNGN3TT
domain gRNA_t6_switch_s = N5
domain gRNA_t6_separator = GNRAN5
domain gRNA_t6_handle = AATTTCTACTCTTGTAGAT
domain gRNA_t6_target = AAAGATGATGGTAACTACAA

domain trigger_t6_5 = N
domain trigger_t6_handle = AAN3CNNCNCN2GNAG
domain trigger_t6_target = NNATGATGGTAA
domain trigger_t6_3 = N

# -----------------------------------------------

# strands
strand str_SDgRNA_t1 = Fivestem gRNA_t1_5 gRNA_t1_toehold gRNA_t1_switch_t gRNA_t1_switch_h gRNA_t1_switch_s gRNA_t1_separator gRNA_t1_handle gRNA_t1_target
strand str_trig_t1 = Fivestem trigger_t1_5 gRNA_t1_switch_s* trigger_t1_handle trigger_t1_target gRNA_t1_toehold* trigger_t1_3 Threestem

strand str_SDgRNA_t4 = Fivestem gRNA_t4_5 gRNA_t4_toehold gRNA_t4_switch_t gRNA_t4_switch_h gRNA_t4_switch_s gRNA_t4_separator gRNA_t4_handle gRNA_t4_target
strand str_trig_t4 = Fivestem trigger_t4_5 gRNA_t4_switch_s* trigger_t4_handle trigger_t4_target gRNA_t4_toehold* trigger_t4_3 Threestem

strand str_SDgRNA_t5 = Fivestem gRNA_t5_5 gRNA_t5_toehold gRNA_t5_switch_t gRNA_t5_switch_h gRNA_t5_switch_s gRNA_t5_separator gRNA_t5_handle gRNA_t5_target
strand str_trig_t5 = Fivestem trigger_t5_5 gRNA_t5_switch_s* trigger_t5_handle trigger_t5_target gRNA_t5_toehold* trigger_t5_3 Threestem

strand str_SDgRNA_t6 = Fivestem gRNA_t6_5 gRNA_t6_toehold gRNA_t6_switch_t gRNA_t6_switch_h gRNA_t6_switch_s gRNA_t6_separator gRNA_t6_handle gRNA_t6_target
strand str_trig_t6 = Fivestem trigger_t6_5 gRNA_t6_switch_s* trigger_t6_handle trigger_t6_target gRNA_t6_toehold* trigger_t6_3 Threestem

#sequences
complex SDgRNA_t1 = str_SDgRNA_t1
complex trig_t1 = str_trig_t1
complex t1_hybridize = str_trig_t1 str_SDgRNA_t1

complex SDgRNA_t4 = str_SDgRNA_t4
complex trig_t4 = str_trig_t4
complex t4_hybridize = str_trig_t4 str_SDgRNA_t4

complex SDgRNA_t5 = str_SDgRNA_t5
complex trig_t5 = str_trig_t5
complex t5_hybridize = str_trig_t5 str_SDgRNA_t5

complex SDgRNA_t6 = str_SDgRNA_t6
complex trig_t6 = str_trig_t6
complex t6_hybridize = str_trig_t6 str_SDgRNA_t6

# target structures
SDgRNA_t1.structure = D8(U4)U1U12D10(U2D9(U2D11(U4)U2)U6)U6
trig_t1.structure = D8(U4)U1U5U17U12U12U1D8(U4)
t1_hybridize.structure = D8(U4)U1D46(U1D8(U4)+D8(U4)U1)U9U4D5(U4)U1D4(U1D1(U6)U1)U2

SDgRNA_t4.structure = D8(U4)U1U12D10(U2D9(U2D11(U4)U2)U6)U6
trig_t4.structure = D8(U4)U1U5U17U12U12U1D8(U4)
t4_hybridize.structure = D8(U4)U1D46(U1D8(U4)+D8(U4)U1)U9U4D5(U4)U1D1(U1D4(U3)U2)U4

SDgRNA_t5.structure = D8(U4)U1U12D10(U2D9(U2D11(U4)U2)U6)U6
trig_t5.structure = D8(U4)U1U5U17U12U12U1D8(U4)
t5_hybridize.structure = D8(U4)U1D46(U1D8(U4)+D8(U4)U1)U9U4D5(U4)U1U3D2(U5)U8

SDgRNA_t6.structure = D8(U4)U1U12D10(U2D9(U2D11(U4)U2)U6)U6
trig_t6.structure = D8(U4)U1U5U17U12U12U1D8(U4)
t6_hybridize.structure = D8(U4)U1D46(U1D8(U4)+D8(U4)U1)U9U4D5(U4)U1U5D2(U2D1(U4)U2)U1

## define tubes
tube offtube_t1 = SDgRNA_t1 trig_t4 trig_t5 trig_t6
tube offtube_t4 = SDgRNA_t4 trig_t1 trig_t5 trig_t6
tube offtube_t5 = SDgRNA_t5 trig_t1 trig_t4 trig_t6
tube offtube_t6 = SDgRNA_t6 trig_t1 trig_t4 trig_t5

## define concentrations
offtube_t1.SDgRNA_t1.conc[M] = 1e-08
offtube_t1.trig_t4.conc[M] = 3e-08
offtube_t1.trig_t5.conc[M] = 3e-08
offtube_t1.trig_t6.conc[M] = 3e-08
offtube_t4.SDgRNA_t4.conc[M] = 1e-08
offtube_t4.trig_t1.conc[M] = 3e-08
offtube_t4.trig_t5.conc[M] = 3e-08
offtube_t4.trig_t6.conc[M] = 3e-08
offtube_t5.SDgRNA_t5.conc[M] = 1e-08
offtube_t5.trig_t1.conc[M] = 3e-08
offtube_t5.trig_t4.conc[M] = 3e-08
offtube_t5.trig_t6.conc[M] = 3e-08
offtube_t6.SDgRNA_t6.conc[M] = 1e-08
offtube_t6.trig_t1.conc[M] = 3e-08
offtube_t6.trig_t4.conc[M] = 3e-08
offtube_t6.trig_t5.conc[M] = 3e-08

# design against off targets
# no cross sequence interaction
offtube_t1.maxsize = 2
offtube_t4.maxsize = 2
offtube_t5.maxsize = 2
offtube_t6.maxsize = 2

# weights
t1_hybridize.gRNA_separator.weight = 0.5
t4_hybridize.gRNA_separator.weight = 0.5
t5_hybridize.gRNA_separator.weight = 0.5
t6_hybridize.gRNA_separator.weight = 0.5
SDgRNA_t1.gRNA_t1_toehold.weight = 2
SDgRNA_t4.gRNA_t4_toehold.weight = 2
SDgRNA_t5.gRNA_t5_toehold.weight = 2
SDgRNA_t6.gRNA_t6_toehold.weight = 2
trig_t1.trigger_t1_handle.weight = 0.5
trig_t1.trigger_t1_target.weight = 0.5
trig_t4.trigger_t4_handle.weight = 0.5
trig_t4.trigger_t4_target.weight = 0.5
trig_t5.trigger_t5_handle.weight = 0.5
trig_t5.trigger_t5_target.weight = 0.5
trig_t6.trigger_t6_handle.weight = 0.5
trig_t6.trigger_t6_target.weight = 0.5

# prevent unwanted sequence motifs
prevent gRNA_t1_toehold, gRNA_t4_toehold, gRNA_t5_toehold, gRNA_t6_toehold = AAAA, CCCC, GGGG, UUUU, KKKKKK, MMMMMM, RRRRRR, SSSSSS, WWWW, YYYYYY
prevent gRNA_t1_switch_h, gRNA_t4_switch_h, gRNA_t5_switch_h, gRNA_t6_switch_h = GGG
maxopttime = 3600
stop[%] = 1
