# Supplementary material for: Switching the activity of Cas12a using guide RNA strand displacement circuits
Source: Nat Commun. 2019 May 7;10:2092. doi: 10.1038/s41467-019-09953-w (PMC6504869; doi:10.1038/s41467-019-09953-w)
Supplement: Supplementary file 7 — Supplementary Software 1 [file 41467_2019_9953_MOESM7_ESM.zip › Supplementary Software 1/SD gRNA - target - v4.np]

# design the toehold and trigger for a target-based Cas12a strand displacement gRNA - version 4
# parameters
material = RNA
temperature[C] = 37.0
trials = 8
dangles = some
allowwobble = true

# domains
domain T7 = G
domain Fivestem = GGGAGACCTTCGGGTCTCCC
domain Threestem = TGGCCTAGAGTAATCTAGGCC

domain toehold_S14 = VN8
domain switch_t1 = GGNCNGNNGCCNNGNGTNGNNNTTNNNNNGGTCT
domain t1 = CAAAAGACCTTTTTAATTTCTACTCTTGTAGATGCTTCTGTCCTAACAGGCTA
domain trigger_t1 = AGACCNNNNNAANNNCNACNCNNGGCNNCNGNCC
domain t1_crop = CAAAAGACCTTTTTAATTTCTACTCTTGTAGATGCTTCTGTCC

domain toehold_S15 = VN8
domain switch_t2 = TNCGGGTTGTCNNGNGTNGNNNTTNNNNNGGTCT
domain t2 = CAAAAGACCTTTTTAATTTCTACTCTTGTAGATACAACCCGTAAACTCGCCCA
domain trigger_t2 = AGACCNNNNNAANNNCNACNCNNGACAACCCGNA
domain t2_crop = CAAAAGACCTTTTTAATTTCTACTCTTGTAGATACAACCCGTA

domain toehold_S16 = VN8
domain switch_t3 = TNTNTGGTCCCNNGNGTNGNNNTTNNNNNGGTCT
domain t3 = CAAAAGACCTTTTTAATTTCTACTCTTGTAGATGGACCATATAATACGACTCA
domain trigger_t3 = AGACCNNNNNAANNNCNACNCNNGGGACCANANA
domain t3_crop = CAAAAGACCTTTTTAATTTCTACTCTTGTAGATGGACCATATA

# strands
strand str_gRNA_t1_S14 = T7 toehold_S14 switch_t1 t1
strand str_init_S14 = Fivestem trigger_t1 toehold_S14* Threestem
strand str_S14_hybridize = toehold_S14 switch_t1
strand str_S14_toe = T7 toehold_S14 switch_t1 t1_crop

strand str_gRNA_t2_S15 = T7 toehold_S15 switch_t2 t2
strand str_init_S15 = Fivestem trigger_t2 toehold_S15* Threestem
strand str_S15_hybridize = toehold_S15 switch_t2
strand str_S15_toe = T7 toehold_S15 switch_t2 t2_crop

strand str_gRNA_t3_S16 = T7 toehold_S16 switch_t3 t3
strand str_init_S16 = Fivestem trigger_t3 toehold_S16* Threestem
strand str_S16_hybridize = toehold_S16 switch_t3
strand str_S16_toe = T7 toehold_S16 switch_t3 t3_crop

#sequences
complex gRNA_t1_S14 = str_gRNA_t1_S14
complex init_S14 = str_init_S14
complex S14_hybridize = str_init_S14 str_S14_hybridize
complex S14_toe = str_S14_toe

complex gRNA_t2_S15 = str_gRNA_t2_S15
complex init_S15 = str_init_S15
complex S15_hybridize = str_init_S15 str_S15_hybridize 
complex S15_toe = str_S15_toe

complex gRNA_t3_S16 = str_gRNA_t3_S16
complex init_S16 = str_init_S16
complex S16_hybridize = str_init_S16 str_S16_hybridize 
complex S16_toe = str_S16_toe

# target structures
gRNA_t1_S14.structure = U10D10(D24(U4)U5)U10
init_S14.structure = D8(U4)U44D8(U4)
S14_hybridize.structure = D8(U4)D43(U1D8(U4)+)
S14_toe.structure = U10D10(D24(U4)U5)

gRNA_t2_S15.structure = U10D10(D24(U4)U5)U10
init_S15.structure = D8(U4)U44D8(U4)
S15_hybridize.structure = D8(U4)D43(U1D8(U4)+)
S15_toe.structure = U10D10(D24(U4)U5)

gRNA_t3_S16.structure = U10D10(D24(U4)U5)U10
init_S16.structure = D8(U4)U44D8(U4)
S16_hybridize.structure = D8(U4)D43(U1D8(U4)+)
S16_toe.structure = U10D10(D24(U4)U5)

# define tubes
tube offtube_S14 = S14_toe init_S15 init_S16
tube offtube_S15 = S15_toe init_S14 init_S16
tube offtube_S16 = S16_toe init_S14 init_S15

# design against off targets
# no cross sequence interaction
offtube_S14.maxsize = 2
offtube_S15.maxsize = 2
offtube_S16.maxsize = 2

# weights
gRNA_t1_S14.toehold_S14.weight = 2
gRNA_t2_S15.toehold_S15.weight = 2
gRNA_t3_S16.toehold_S15.weight = 2
S14_toe.weight = 0.5
S15_toe.weight = 0.5
S16_toe.weight = 0.5

# prevent unwanted sequence motifs
prevent toehold_S14, toehold_S15, toehold_S16 = AAAA, CCCC, GGGG, UUUU, KKKKKK, MMMMMM, RRRRRR, SSSSSS, WWWW, YYYYYY
prevent switch_t1, switch_t2, switch_t3 = GGGG
stop[%] = 3.5
