# Supplementary material for: Switching the activity of Cas12a using guide RNA strand displacement circuits
Source: Nat Commun. 2019 May 7;10:2092. doi: 10.1038/s41467-019-09953-w (PMC6504869; doi:10.1038/s41467-019-09953-w)
Supplement: Supplementary file 7 — Supplementary Software 1 [file 41467_2019_9953_MOESM7_ESM.zip › Supplementary Software 1/SD gRNA - in vivo - AND gate.np]

# design an in vivo SD gRNA AND gate based on Version C
# parameters
material = RNA
temperature[C] = 37.0
trials = 8
dangles = some
allowwobble = true

# domains
domain T7 = G
domain Fivestem = GGGAGACCTTCGGGTCTCCC
domain Threestem = GGCCTAGAGTAATCTAGGCC

domain Fivestem_p2 = GGCTGAGCTACGGCTCAGCC
domain Threestem_p2 = GCGCAAGAGAGATCTTGCGC

# ------------------- t1 ----------------------------

domain gRNA_t1_5 = A
domain gRNA_t1_toehold = GAUGAGGAUGAG
domain gRNA_t1_switch_t = GUUGGGACAGUG

domain gRNA_t1_switch_h = CUACGAGAGGUGGAAUU
domain gRNA_t1_switch_s = AAGGG
domain gRNA_t1_separator = GCGAUCCUU
domain gRNA_t1_handle = AATTTCTACTCTTGTAGAT
domain gRNA_t1_target = GCTTCTGTCCTAACAGGCTA

domain trigger_p1_5 = N
domain trigger_p1_handle = AAN3CNNCNCN2GNAG
domain trigger_p1_3 = N
domain sp1 = N3
domain AND_p1 = N7KN7KN6

domain trigger_p2_5 = N
domain trigger_p2_target = NNCNGNCCNAAC
domain trigger_p2_3 = N
domain sp2 = N3
domain AND_p2 = N6KN7KN7

# -----------------------------------------------

# strands
strand str_SDgRNA_t1 = Fivestem gRNA_t1_5 gRNA_t1_toehold gRNA_t1_switch_t gRNA_t1_switch_h gRNA_t1_switch_s gRNA_t1_separator gRNA_t1_handle gRNA_t1_target
strand str_trig_p1 = Fivestem trigger_p1_5 gRNA_t1_switch_s* trigger_p1_handle sp1 AND_p1 trigger_p1_3 Threestem
strand str_trig_p2 = Fivestem_p2 trigger_p2_5 AND_p2 sp2 trigger_p2_target gRNA_t1_toehold* trigger_p2_3 Threestem_p2

#sequences
complex SDgRNA_t1 = str_SDgRNA_t1
complex trig_p1 = str_trig_p1
complex trig_p2 = str_trig_p2
complex trig_p1_p2 = str_trig_p1 str_trig_p2
complex gRNA_p2 = str_trig_p2 str_SDgRNA_t1
complex t1_hybridize = str_trig_p1 str_trig_p2 str_SDgRNA_t1


# target structures
SDgRNA_t1.structure = D8(U4)U1U12D10(U2D9(U2D11(U4)U2)U6)U6
trig_p1.structure = D8(U4)U1U5U17U3U22U1D8(U4)
trig_p2.structure = D8(U4)U1U22U3U12U12U1D8(U4)
trig_p1_p2.structure = D8(U4)U1U5U17U3D22(U1D8(U4)+D8(U4)U1)U3U12U12U1D8(U4)
gRNA_p2.structure = D8(U4)U1U22U3D12(D12(U1D8(U4)+D8(U4)U1))D9(U2D11(U4)U2)U6U10U6
t1_hybridize.structure = D8(U4)U1D5(D17(U3D22(U1D8(U4)+D8(U4)U1)U3D12(D12(U1D8(U4)+D8(U4)U1))))U9U4D5(U4)U1D4(U1D1(U6)U1)U2

## define tubes
tube offtube_t1 = SDgRNA_t1 trig_p1

## define concentrations
offtube_t1.SDgRNA_t1.conc[M] = 2e-08
offtube_t1.trig_p1.conc[M] = 6e-08

# design against off targets
# no cross sequence interaction
offtube_t1.maxsize = 2

# weights
trig_p1.AND.weight = 0.5
trig_p2.AND*.weight = 0.5

# prevent unwanted sequence motifs
prevent gRNA_t1_toehold = AAAA, CCCC, GGGG, UUUU, KKKKKK, MMMMMM, RRRRRR, SSSSSS, WWWW, YYYYYY
prevent gRNA_t1_switch_h = GGG
prevent AND_p1 = AAAA, CCCC, GGGG, UUUU, KKKKKK, MMMMMM, RRRRRR, SSSSSS, WWWW, YYYYYY
prevent AND_p2 = AAAA, CCCC, GGGG, UUUU, KKKKKK, MMMMMM, RRRRRR, SSSSSS, WWWW, YYYYYY

maxopttime = 3600
stop[%] = 1
