# Supplementary material for: Switching the activity of Cas12a using guide RNA strand displacement circuits
Source: Nat Commun. 2019 May 7;10:2092. doi: 10.1038/s41467-019-09953-w (PMC6504869; doi:10.1038/s41467-019-09953-w)
Supplement: Supplementary file 7 — Supplementary Software 1 [file 41467_2019_9953_MOESM7_ESM.zip › Supplementary Software 1/SD gRNA AND2.txt]

# design triggers for a Cas12a strand displacement gRNA AND gate orthogonal to an already existing AND gate
# parameters
material = RNA
temperature[C] = 37.0
trials = 4
dangles = some
allowmismatch = true

# target structures
structure gRNA_t1_X1 = U10D23(U5)U5D4(U1D1(U6)U1)U2

structure init_X1_AND1_p1 = U45
structure init_X1_AND1_p2 = U39
structure init_X1_AND1 = U23D22(+)U17

structure init_X1_AND2_p1 = U45
structure init_X1_AND2_p2 = U39
structure init_X1_AND2 = U23D22(+)U17

structure AND2_off_p1 = U25
structure AND2_off_p2 = U25

# domains
domain toehold = GATGAATGAA
domain switch = CAAGAGTAGAAATTAAAAAGGTC
domain t1 = CAAAAGACCTTTTTAATTTCTACTCTTGTAGATGCTTCTGTCCTAACAGGCTA

domain trig_AND1_p1 = GGACCTTTTTAATTTCTACTACATCTAAACTACTACTACTACGCC
domain trig_AND1_p2 = GGCGTAGTAGTAGTAGTTTAGAAACCTTGTTCATTCATC

domain linker1 = N3
domain linker2 = N3

domain trig_AND2_dom_p1 = GGACCTTTTTAATTTCTACT
domain trig_AND2_dom_p2 = CTTGTTCATTCATC

domain trig_AND2_dom_AND = N20BC

# strands

strand str_gRNA_t1_X1 = toehold switch t1
strand str_init_X1_AND1_p1 = trig_AND1_p1
strand str_init_X1_AND1_p2 = trig_AND1_p2

strand str_init_X1_AND2_p1 = trig_AND2_dom_p1 linker1 trig_AND2_dom_AND
strand str_init_X1_AND2_p2 = trig_AND2_dom_AND* linker2 trig_AND2_dom_p2

strand str_AND2_off_p1 = linker1 trig_AND2_dom_AND
strand str_AND2_off_p2 = trig_AND2_dom_AND* linker2

#sequences
gRNA_t1_X1.seq = str_gRNA_t1_X1

init_X1_AND1_p1.seq = str_init_X1_AND1_p1
init_X1_AND1_p2.seq = str_init_X1_AND1_p2
init_X1_AND1.seq = str_init_X1_AND1_p1 str_init_X1_AND1_p2

init_X1_AND2_p1.seq = str_init_X1_AND2_p1
init_X1_AND2_p2.seq = str_init_X1_AND2_p2
init_X1_AND2.seq =  str_init_X1_AND2_p1 str_init_X1_AND2_p2

AND2_off_p1.seq = str_AND2_off_p1
AND2_off_p2.seq = str_AND2_off_p2

# define tubes
tube offtube_gRNA_AND2_p1 = gRNA_t1_X1 AND2_off_p1
tube offtube_gRNA_AND2_p2 = gRNA_t1_X1 AND2_off_p2
tube offtube_p1_AND2_1 = init_X1_AND2_p1 init_X1_AND1_p1
tube offtube_p1_AND2_2 = init_X1_AND2_p1 init_X1_AND1_p2
tube offtube_p2_AND2_1 = init_X1_AND2_p2 init_X1_AND1_p1
tube offtube_p2_AND2_2 = init_X1_AND2_p2 init_X1_AND1_p2


# design against off targets
offtube_gRNA_AND2_p1.maxsize = 2
offtube_gRNA_AND2_p2.maxsize = 2
offtube_p1_AND2_1.maxsize = 2
offtube_p1_AND2_2.maxsize = 2
offtube_p2_AND2_1.maxsize = 2
offtube_p2_AND2_2.maxsize = 2

# prevent unwanted sequence motifs
prevent = AAAA, CCCC, GGGG, UUUU, KKKKKK, MMMMMM, RRRRRR, SSSSSS, WWWWWW, YYYYYY
