# Supplementary material for: Switching the activity of Cas12a using guide RNA strand displacement circuits
Source: Nat Commun. 2019 May 7;10:2092. doi: 10.1038/s41467-019-09953-w (PMC6504869; doi:10.1038/s41467-019-09953-w)
Supplement: Supplementary file 7 — Supplementary Software 1 [file 41467_2019_9953_MOESM7_ESM.zip › Supplementary Software 1/SD gRNA - handle.txt]

# design the toehold and trigger for a handle-based Cas12a strand displacement gRNA 
# parameters
material = RNA
temperature[C] = 37.0
trials = 8
dangles = some
allowmismatch = true

# target structures
structure gRNA_t1_X1 = U10D23(U5)U5D4(U1D1(U6)U1)U2
structure trigger_X1 = U33
structure hybridize = D33(+)

# domains
domain toehold = GVN8
domain switch = CAAGAGTAGAAATTAAAAAGGTC
domain t1 = CAAAAGACCTTTTTAATTTCTACTCTTGTAGATGCTTCTGTCCTAACAGGCTA

domain trigger = N23

# strands
strand str_gRNA_t1_X1 = toehold switch t1
strand str_trigger_X1 = trigger toehold*
strand str_hybridize = toehold switch

# sequences
gRNA_t1_X1.seq = str_gRNA_t1_X1
trigger_X1.seq = str_trigger_X1
hybridize.seq = str_hybridize str_trigger_X1

# prevent unwanted sequence motifs
prevent = AAAA, CCCC, GGGG, UUUU, KKKKKK, MMMMMM, RRRRRR, SSSSSS, WWWWWW, YYYYYY
