# Supplementary material for: Switching the activity of Cas12a using guide RNA strand displacement circuits
Source: Nat Commun. 2019 May 7;10:2092. doi: 10.1038/s41467-019-09953-w (PMC6504869; doi:10.1038/s41467-019-09953-w)
Supplement: Supplementary file 7 — Supplementary Software 1 [file 41467_2019_9953_MOESM7_ESM.zip › Supplementary Software 1/SD gRNA - target - v3 - t1.txt]

# design the switch sequence on the SD gRNA, target sequence t1, target-based design v3
# parameters
material = RNA
temperature[C] = 37.0
trials = 8
dangles = some
allowmismatch = true


# target structures
structure gRNA_t1_S10 = U11D8(U1D18(U5)D3(U3)U1)D3(U3)U3
structure init_S10 = U38D8(U4)
structure S10_comp = D37(+)U1D8(U4)
structure emph_toe = U11D8(U4)U12

# domains
domain T7 = G
domain toehold_S10 = VN9
domain switch_t1 = N27
domain hairpin3end = TGGCCTAGAGTAATCTAGGCC
domain t1 = CAAAAGACCTTTTTAATTTCTACTCTTGTAGATGCTTCTGTCCTAACAGGCTA

domain emphasize_toehold = GCGGGCGGGUAACCGCCCGC
domain t1_rest = CCTAACAGGCTA

# strands
strand str_gRNA_t1_S10 = T7 toehold_S10 switch_t1 t1
strand str_init_S10 = switch_t1* toehold_S10* hairpin3end
strand str_S10_comp = toehold_S10 switch_t1
strand str_emph_toe = T7 toehold_S10 emphasize_toehold t1_rest

#sequences
gRNA_t1_S10.seq = str_gRNA_t1_S10
init_S10.seq = str_init_S10
S10_comp.seq = str_S10_comp str_init_S10
emph_toe.seq = str_emph_toe
