# Supplementary material for: Switching the activity of Cas12a using guide RNA strand displacement circuits
Source: Nat Commun. 2019 May 7;10:2092. doi: 10.1038/s41467-019-09953-w (PMC6504869; doi:10.1038/s41467-019-09953-w)
Supplement: Supplementary file 9 — Source Data [file 41467_2019_9953_MOESM9_ESM.xlsx]

## Sheet: Fig. 1b
Figure 1b		Cas12a cutting a fluorescently labeled target DNA for different stemExt and 3Ext gRNAs with target sequence t1
		(v1: version 1, uncut: 1190 bp, cut: 357 bp)

## Sheet: Fig. 1c
Figure 1c		Cas12a cutting a fluorescently target DNA for different 5Ext gRNAs with target sequence t1
		(v1: version 1, uncut: 1190 bp, cut: 357 bp)

## Sheet: Fig. 2b
Figure 2b		Cutting of a target DNA by handle-based SD gRNAs with two different target sequences in the absence and presence of trigger RNA
		(uncut: 1190 bp, cut t1: 357 bp, cut t2: 506 bp)

## Sheet: Fig. 2c
Figure 2c		Induced gRNA processing due to trigger binding

## Sheet: Fig. 2d
Figure 2d		Activation of target cutting by varying amounts of trigger RNA
		(uncut: 1190 bp, cut: 357 bp)

## Sheet: Fig. 2e
Figure 2e		Transfer function derived from the fraction of cut target by gels as shown in Fig. 2d
	% cut
trigger (X)	measurement 1	measurement 2	measurement 3	Mean
0	0.00057346	0.000388742	0.00285379	0.001272
0.25	0.17697	0.0509252	0.173158	0.133684
0.5	0.395114	0.182009	0.394914	0.324012
0.75	0.502236	0.387654	0.631358	0.507083
1	0.698016	0.567719	0.901293	0.722342
1.25	0.868907	0.862619	0.989676	0.907067
1.5	0.902626	0.931892	0.998321	0.94428
2	0.982911	0.987405	0.999664	0.989993

## Sheet: Fig. 3b
Figure 3b		Activation of target cutting by varying amounts of trigger for target-based strand displacement gRNAs
		(uncut: 1190 bp, cut t1: 357 bp, cut t2: 506 bp)

## Sheet: Fig. 3c
Figure 3c		Orthogonal cutting of target dsDNA by SD gRNAs with three different target domains
		(uncut: 79 nt, cut: 22 nt)

## Sheet: Fig. 3d
Figure 3d		Fraction of cut target due to SD gRNA activation by the cognate trigger divided by the fraction of cut target due to the shown triggers as determined by gels as shown in Fig. 3c
	Measurement 1	Measurement 2	Measurement 3	Mean
SD t1 - tr t1	1	1	1	1
SD t1 - tr t2	65.3229	77.0841	53.6927	65.3666
SD t1 - tr t3	105.688	49.2443	71.4695	75.4674
SD t3 - tr t1	69.8123	53.9865	56.4781	60.0923
SD t3 - tr t2	69.1386	46.8187	52.1096	56.0223
SD t3 - tr t3	1	1	1	1

## Sheet: Fig. 3e
Figure 3e		Fluorescence data for target-based SD gRNA orthogonality
		The values are based on the fluorescence at 30.5 min normalized to 1
	Measurement 1	Measurement 2	Measurement 3	Mean
SD gRNA t1 + trig t1	0.970348	1.01302	1.01663	1
SD gRNA t1 + trig t2	0.0443065	0.0304482	0.0320582	0.0356043
SD gRNA t1 + trig t3	0.0136663	0.012372	0.0103919	0.0121434
SD gRNA t2 + trig t1	0.0253262	0.0159158	0.0152867	0.0188429
SD gRNA t2 + trig t2	0.838375	0.84733	0.848194	0.844633
SD gRNA t2 + trig t3	0.0295702	0.00591746	0.0242715	0.0199197
SD gRNA t3 + trig t1	0.0246092	0.0142641	0.0181496	0.0190076
SD gRNA t3 + trig t2	0.0692707	0.0488639	0.0391456	0.0524267
SD gRNA t3 + trig t3	0.812184	0.771603	0.725628	0.769805
Measurement 1
time (min)	0	0.5	1	1.5	2	2.5	3	3.5	4	4.5	5	5.5	6	6.5	7	7.5	8	8.5	9	9.5	10	10.5	11	11.5	12	12.5	13	13.5	14	14.5	15	15.5	16	16.5	17	17.5	18	18.5	19	19.5	20	20.5	21	21.5	22	22.5	23	23.5	24
no gRNA	0	0.000343828	0.00094874	0.00060812	0.000595853	0.000571428	6.10965e-05	-0.000269391	-2.85462e-05	0.0002818	-0.000403219	-0.000580118	0.00011515	0.00101346	0.00034919	0.000934376	0.000207517	0.000721546	0.000456687	0.000219427	0.000348468	0.00106535	0.00165326	0.000657082	0.00105292	0.000806022	0.000488521	0.000622795	7.18508e-05	0.000878125	0.00070534	0.000765642	0.000457429	0.00110344	0.000430523	0.00112996	0.000874062	0.00114576	0.00143752	0.0010767	0.00143335	0.00134564	0.0013122	0.000964652	0.00101615	0.00192951	0.0015384	0.00175614	0.00151917
regular gRNA	0	0.0302364	0.0650924	0.104566	0.149825	0.19657	0.245071	0.294743	0.346584	0.398679	0.448577	0.498994	0.546741	0.597055	0.643132	0.687008	0.730454	0.770399	0.810942	0.846448	0.880932	0.913668	0.945658	0.973133	0.998729	1.0244	1.04532	1.06443	1.0845	1.10332	1.12038	1.13535	1.14777	1.16121	1.17291	1.18325	1.19168	1.20259	1.2111	1.2167	1.22404	1.22985	1.23194	1.23795	1.24203	1.2458	1.25025	1.25409	1.2561
SD gRNA t1 + trig t1	0	0.0147261	0.0318495	0.0506709	0.0737258	0.0982416	0.125564	0.156436	0.187237	0.22146	0.25313	0.286912	0.320751	0.356722	0.391332	0.423713	0.459427	0.491845	0.525267	0.558224	0.589279	0.619768	0.652364	0.679129	0.706332	0.73403	0.758842	0.782163	0.806245	0.829614	0.850542	0.871264	0.890016	0.908955	0.926443	0.943056	0.956906	0.97349	0.988223	1.00082	1.0131	1.02515	1.03397	1.04518	1.05577	1.06254	1.07273	1.0803	1.08826
SD gRNA t1 + trig t2	0	0.00151663	0.000962809	0.00120967	0.000941231	0.0021937	0.00218409	0.00342878	0.00416049	0.00489156	0.0051502	0.00522339	0.00741108	0.00767034	0.00862444	0.00929858	0.0101526	0.0115556	0.0124574	0.0124168	0.0141034	0.014676	0.0169908	0.0168213	0.0173649	0.017611	0.0186002	0.020371	0.0212103	0.0216807	0.0233527	0.0229108	0.0247994	0.0251439	0.026042	0.0267398	0.0276811	0.0289947	0.03036	0.0312441	0.0317255	0.0327391	0.0334585	0.0350181	0.0354745	0.0365577	0.0370842	0.0384356	0.0396412
SD gRNA t1 + trig t3	0	-0.00022849	-0.000797674	0.000283097	-0.000808354	0.000424618	-0.00064276	-0.000546679	0.000721174	0.000796824	0.00058972	0.000712172	0.00136046	0.00116385	0.00149988	0.0018286	0.00207231	0.00241198	0.00321478	0.00256222	0.0033816	0.00312811	0.0045428	0.00435173	0.00502584	0.00517695	0.00590766	0.00580514	0.00592357	0.00634902	0.00712231	0.00609476	0.00730456	0.00705877	0.00702309	0.00775265	0.00831397	0.0075389	0.00976364	0.00889575	0.0092802	0.00950829	0.00953034	0.0106348	0.0105637	0.0109613	0.0117556	0.0126191	0.0128829
SD gRNA t2 + trig t1	0	0.000537868	-0.000435337	-0.00111411	-0.000919941	-0.00179848	-0.00127825	-0.00132026	-0.00129603	-0.000264021	-0.000212704	-0.000233469	0.00143879	0.00218104	0.00254613	0.00281981	0.00314942	0.00506315	0.00455201	0.00538663	0.00539642	0.00636702	0.00683768	0.007076	0.00626438	0.00773148	0.00869054	0.00879461	0.00896587	0.0101186	0.00957586	0.00983892	0.0107421	0.0121215	0.0117763	0.012253	0.0125964	0.0143231	0.0138537	0.0139606	0.0150593	0.0154483	0.0175434	0.0172853	0.0185106	0.019164	0.0183571	0.0201369	0.0200643
SD gRNA t2 + trig t2	0	0.0105728	0.0245117	0.0411581	0.0607317	0.0801345	0.100963	0.124426	0.14746	0.172598	0.19649	0.222013	0.245755	0.272861	0.297831	0.323208	0.348071	0.373328	0.398054	0.423401	0.447513	0.471074	0.494966	0.517836	0.539096	0.562721	0.585553	0.604975	0.62534	0.64534	0.664558	0.681827	0.702126	0.719039	0.735074	0.752194	0.767217	0.781921	0.79495	0.809147	0.822503	0.834832	0.84912	0.861433	0.872803	0.882579	0.892066	0.902312	0.911976
SD gRNA t2 + trig t3	0	0.00102514	0.00110767	0.00119924	0.00205586	0.00277263	0.00283913	0.00380046	0.00513411	0.00520115	0.00669428	0.00708785	0.00787369	0.00828437	0.00919914	0.0102742	0.0105528	0.0106833	0.0119895	0.0122537	0.0127274	0.0131572	0.0128918	0.0139804	0.0145426	0.0153554	0.0159382	0.0160173	0.0167283	0.0170864	0.0173711	0.0179009	0.0183775	0.0193097	0.0198793	0.0197991	0.0200419	0.0204408	0.0212696	0.0216799	0.0225374	0.023256	0.0236095	0.0243657	0.0247512	0.0254188	0.0257317	0.0265773	0.0274495
SD gRNA t3 + trig t1	0	-0.0009731	-0.00196682	-0.0024763	-0.00246	-0.00188872	-0.00254649	-0.0025627	-0.00156694	-0.00161932	-0.000951701	-0.000984121	-0.000846679	6.42134e-05	-0.00018747	0.000267151	0.00145266	0.00134855	0.00200934	0.00272427	0.00328895	0.0033605	0.00382374	0.00440812	0.00517041	0.00526571	0.00633649	0.0068332	0.00737062	0.00740347	0.00797565	0.00927212	0.00907158	0.0102132	0.0103392	0.0114031	0.0118744	0.0123243	0.0128464	0.0132677	0.0140528	0.014522	0.0154445	0.0161792	0.016959	0.0173935	0.0180206	0.0190077	0.0187377
SD gRNA t3 + trig t2	0	-0.000548618	-0.000879071	-0.00142091	-0.00127538	-8.78515e-05	0.000237748	0.0010942	0.00101446	0.00241075	0.00298962	0.00451897	0.00476159	0.00633234	0.00725353	0.00884666	0.0101654	0.0112657	0.0127091	0.0131492	0.0144643	0.0159797	0.0179573	0.0190211	0.0203608	0.0216451	0.0231253	0.0244099	0.0255485	0.0270165	0.0293416	0.0303565	0.0321426	0.0330341	0.035222	0.0370473	0.0382379	0.0403577	0.0419493	0.0433724	0.0446207	0.0469467	0.0482745	0.0503265	0.0517239	0.0537981	0.0557525	0.057871	0.0590359
SD gRNA t3 + trig t3	0	0.00439346	0.0100879	0.0171537	0.026794	0.0373549	0.049698	0.0636223	0.0783218	0.0942048	0.110908	0.129219	0.147925	0.168951	0.188882	0.210303	0.232254	0.254372	0.275952	0.298875	0.321438	0.344785	0.368434	0.390596	0.413246	0.436136	0.45879	0.480771	0.50239	0.525237	0.547436	0.568262	0.588497	0.609344	0.628638	0.648669	0.668058	0.687023	0.705563	0.723203	0.739608	0.75644	0.77086	0.786777	0.800735	0.815303	0.828558	0.841693	0.85309
Measurement 2
time (min)	0	0.5	1	1.5	2	2.5	3	3.5	4	4.5	5	5.5	6	6.5	7	7.5	8	8.5	9	9.5	10	10.5	11	11.5	12	12.5	13	13.5	14	14.5	15	15.5	16	16.5	17	17.5	18	18.5	19	19.5	20	20.5	21	21.5	22	22.5	23	23.5	24
no gRNA	0	0.000643846	-6.09822e-05	0.000489235	0.000232439	0.000677308	0.0008014	0.00171104	0.00143592	0.00138717	0.00213195	0.00208386	0.00173946	0.00221409	0.00351136	0.00385581	0.00368476	0.00474431	0.00530152	0.0048181	0.00560177	0.00549134	0.00692308	0.00666986	0.00746517	0.00831584	0.00778406	0.00804365	0.00780377	0.00951261	0.00859829	0.0100981	0.0102991	0.00982539	0.0107532	0.011362	0.0117089	0.0123748	0.0123191	0.0131144	0.0133504	0.0141659	0.0137985	0.0139233	0.0142324	0.0148963	0.0141924	0.0145285	0.0144099
regular gRNA	0	0.0275167	0.0615809	0.102563	0.151112	0.198752	0.250469	0.306575	0.362022	0.418747	0.477851	0.532521	0.586129	0.640682	0.695138	0.744355	0.792808	0.839237	0.881731	0.920152	0.957595	0.990646	1.02136	1.05121	1.07697	1.09942	1.1207	1.13859	1.15194	1.16616	1.17865	1.19081	1.19881	1.20683	1.21584	1.22056	1.22498	1.22961	1.23239	1.23719	1.24009	1.24065	1.24256	1.24444	1.24339	1.24363	1.24437	1.24642	1.24556
SD gRNA t1 + trig t1	0	0.0111458	0.026063	0.0450255	0.0681993	0.0917488	0.119925	0.1507	0.179108	0.209491	0.24219	0.274361	0.305028	0.338154	0.372405	0.403894	0.437098	0.4706	0.503447	0.534174	0.566736	0.598157	0.628952	0.658735	0.688595	0.716901	0.744318	0.771359	0.795612	0.820742	0.844231	0.868426	0.890978	0.911733	0.933464	0.953136	0.971235	0.988775	1.00625	1.02077	1.03838	1.05217	1.06435	1.07805	1.08941	1.09993	1.10948	1.12105	1.12974
SD gRNA t1 + trig t2	0	-0.000765141	-0.00141437	-7.66507e-05	0.000270322	-8.36933e-05	-0.000392867	0.00160528	0.000761516	0.000874188	0.00165785	0.0022572	0.00257644	0.00377555	0.00311197	0.00338391	0.00455017	0.00432902	0.00574005	0.00612089	0.00589763	0.00658209	0.00766611	0.00898153	0.00885284	0.00927453	0.0103961	0.0120364	0.0114892	0.0117785	0.0118452	0.0135023	0.0144233	0.0145227	0.0156148	0.0170135	0.0174899	0.0191635	0.018488	0.0195325	0.0209056	0.0225532	0.0228658	0.0220669	0.0240629	0.0252328	0.025707	0.0271057	0.0273892
SD gRNA t1 + trig t3	0	-0.000461613	-0.000464591	-0.000485267	0.000587981	-1.79394e-05	0.00133375	1.58878e-06	0.00075021	0.000579566	0.00208192	0.00205767	0.00256335	0.00163471	0.00287555	0.00187459	0.0023418	0.00309873	0.00306042	0.00215323	0.00378756	0.00403852	0.00375397	0.00394831	0.00442076	0.00397144	0.00400692	0.0051046	0.00400141	0.0058184	0.00613905	0.00563142	0.00604868	0.00724763	0.00758585	0.00772761	0.0071016	0.00817956	0.00948853	0.00921022	0.00907752	0.00995167	0.0100912	0.0108776	0.0109931	0.0118865	0.0115446	0.0121276	0.0125597
SD gRNA t2 + trig t1	0	-0.000633107	-4.32878e-05	0.00039898	0.00144959	0.0010794	0.00195113	0.0011396	0.0011254	0.00139245	0.00126639	0.00205876	0.00229951	0.00195256	0.00201449	0.00255533	0.00197489	0.00258998	0.003773	0.003265	0.00316142	0.00339319	0.00399834	0.00431599	0.00539866	0.00519031	0.00572641	0.00535811	0.00597997	0.00651482	0.00708759	0.00750608	0.00740851	0.00800466	0.00746929	0.00878022	0.00843345	0.00952504	0.00951179	0.00990395	0.0100319	0.0106531	0.0108303	0.0114456	0.0124467	0.0123538	0.0126286	0.0129767	0.0130164
SD gRNA t2 + trig t2	0	0.00908458	0.0214285	0.0376008	0.0564085	0.0755489	0.0972576	0.11817	0.141533	0.166055	0.191462	0.216665	0.24472	0.270746	0.298653	0.324427	0.350358	0.377558	0.404485	0.429624	0.455214	0.482266	0.506931	0.529333	0.554679	0.577113	0.599456	0.623026	0.647177	0.667092	0.687769	0.707763	0.725263	0.742934	0.761223	0.778265	0.793161	0.810132	0.824053	0.835886	0.848309	0.861735	0.872432	0.884504	0.900174	0.909532	0.919001	0.927229	0.933042
SD gRNA t2 + trig t3	0	-0.000506148	-0.00146136	-0.00184384	-0.00166925	-0.00259445	-0.0025752	-0.00350236	-0.00323369	-0.00282469	-0.00382803	-0.00328814	-0.00267064	-0.00261695	-0.00294833	-0.00342063	-0.0029955	-0.0027173	-0.00257476	-0.00218554	-0.00278335	-0.00226982	-0.00211944	-0.00149243	-0.00167195	-0.00119206	-0.00135777	-0.000289723	-2.26892e-05	0.000232264	0.000263411	0.000466461	0.000431879	0.000400679	0.00131012	0.0019751	0.0016803	0.00159067	0.00181302	0.0021891	0.00193614	0.00147391	0.0027154	0.00217443	0.00346376	0.00356018	0.00392867	0.00419537	0.00349999
SD gRNA t3 + trig t1	0	-0.00136122	-0.00220052	-0.00223172	-0.00225413	-0.00242827	-0.00198006	-0.00236235	-0.00250691	-0.00231779	-0.00224458	-0.00143819	-0.00196556	-0.00183786	-0.00129264	-0.00114661	-0.00143394	-0.000896065	-0.000794894	-0.000441651	-6.91086e-05	0.000183479	0.00101209	0.00140329	0.0017461	0.00174313	0.00209098	0.00219031	0.00224969	0.00253237	0.00371604	0.00377309	0.00417763	0.00477065	0.00486331	0.00504406	0.00531369	0.00581012	0.00660628	0.00709212	0.00749127	0.00813052	0.00829086	0.00831112	0.00899432	0.00932532	0.010111	0.00986207	0.0106703
SD gRNA t3 + trig t2	0	-0.000847842	-0.00107873	-0.00169086	-0.00165134	-0.00167733	-0.00138761	-0.000660325	0.000497534	0.000186607	0.000801453	0.0013129	0.001253	0.00269048	0.00322987	0.00432655	0.00434151	0.00574891	0.00625377	0.00772584	0.00850997	0.00942704	0.010837	0.0114248	0.0128801	0.0144411	0.0147645	0.0165697	0.0165124	0.0173955	0.0191035	0.0201785	0.0210915	0.0230915	0.0239035	0.0252846	0.0266825	0.0278762	0.0286171	0.0298759	0.0317278	0.0321637	0.0339369	0.0350284	0.0359094	0.0371393	0.0386002	0.0395377	0.0408797
SD gRNA t3 + trig t3	0	0.00482581	0.0118994	0.0212129	0.0323138	0.044788	0.0576326	0.0731359	0.0903911	0.106455	0.126537	0.145251	0.163486	0.185612	0.20865	0.230692	0.252653	0.277091	0.300079	0.32357	0.346467	0.370431	0.394737	0.418678	0.442919	0.466672	0.48818	0.511657	0.530904	0.552033	0.573974	0.59497	0.613714	0.633988	0.652117	0.669729	0.686811	0.703386	0.718795	0.734553	0.748931	0.763211	0.775711	0.788575	0.798735	0.809586	0.819837	0.830379	0.83948
Measurement 3
time (min)	0	0.5	1	1.5	2	2.5	3	3.5	4	4.5	5	5.5	6	6.5	7	7.5	8	8.5	9	9.5	10	10.5	11	11.5	12	12.5	13	13.5	14	14.5	15	15.5	16	16.5	17	17.5	18	18.5	19	19.5	20	20.5	21	21.5	22	22.5	23	23.5	24
no gRNA	0	-0.000790656	-0.00143578	-0.00254117	-0.00262808	-0.00265081	-0.00322884	-0.00343509	-0.00332534	-0.00351784	-0.00404085	-0.00389438	-0.00429997	-0.00411194	-0.00379403	-0.00409627	-0.00417174	-0.00484586	-0.00424581	-0.00457483	-0.00483558	-0.00492349	-0.00486474	-0.00521382	-0.00447837	-0.00490342	-0.00496288	-0.00511301	-0.00424727	-0.00520384	-0.0047356	-0.00474594	-0.00457959	-0.00447562	-0.00476245	-0.00478865	-0.00500367	-0.00445134	-0.00465969	-0.00446862	-0.00448731	-0.00458406	-0.00456644	-0.00415114	-0.00420042	-0.00400832	-0.00455959	-0.00413918	-0.00414567
regular gRNA	0	0.0278359	0.0632687	0.105373	0.154919	0.206284	0.26044	0.319315	0.377775	0.434999	0.494849	0.55153	0.604522	0.657655	0.709814	0.756919	0.801426	0.844002	0.881727	0.915965	0.946665	0.976335	1.00138	1.02408	1.04423	1.06242	1.07672	1.09037	1.1003	1.11045	1.11935	1.12718	1.13327	1.13975	1.14482	1.14954	1.15267	1.15566	1.15851	1.16067	1.16363	1.16581	1.16652	1.16901	1.16847	1.16948	1.17084	1.17248	1.17348
SD gRNA t1 + trig t1	0	0.0138009	0.0321282	0.0545065	0.081982	0.111495	0.1429	0.177783	0.213775	0.250372	0.288636	0.327101	0.364239	0.403488	0.443128	0.480709	0.518156	0.555497	0.591586	0.626834	0.660669	0.693449	0.725227	0.755624	0.786253	0.813356	0.839556	0.865245	0.888637	0.911329	0.932992	0.953934	0.971839	0.992072	1.0072	1.02319	1.03778	1.05117	1.06452	1.07705	1.08922	1.09922	1.10886	1.11805	1.12474	1.13262	1.13983	1.14749	1.15376
SD gRNA t1 + trig t2	0	6.00411e-05	-0.00118819	-0.000166617	-0.00101954	-0.000987882	-0.000445761	-0.000946236	-8.35582e-05	1.7183e-05	0.000502368	0.000743992	0.00107231	0.00182079	0.00279484	0.00321341	0.00349167	0.00395349	0.00490005	0.00474228	0.00595092	0.00599418	0.00730564	0.00755144	0.00823361	0.00920788	0.00969724	0.00995415	0.0117055	0.0125022	0.0127235	0.0140241	0.0145652	0.0148161	0.0160693	0.0166683	0.017451	0.0180639	0.0192685	0.0197537	0.0206544	0.0214823	0.0224138	0.0229414	0.0240371	0.0246424	0.0255414	0.0263621	0.0266695
SD gRNA t1 + trig t3	0	-3.60358e-05	-0.000243008	0.00108604	0.000666169	0.000698568	0.00122432	0.00140961	0.000876202	0.00194357	0.00181694	0.00244884	0.00242742	0.00271253	0.00364999	0.00356938	0.0039836	0.00430332	0.0040491	0.00405329	0.00403505	0.00398412	0.00400199	0.00470279	0.00478525	0.00510478	0.00505786	0.00502561	0.00508957	0.00596872	0.00628818	0.00597621	0.00649415	0.00623167	0.00654414	0.00734494	0.00740237	0.00727468	0.00742792	0.0073904	0.00761876	0.00792841	0.00786909	0.00793008	0.00871964	0.00895589	0.00858097	0.00913	0.00887127
SD gRNA t2 + trig t1	0	-0.000564142	-0.000531183	-0.000814424	-0.00125161	-0.00159741	-0.000646226	-0.000811326	-0.00135258	-0.00132224	-0.000857077	-0.000906521	-0.000438417	-0.000329939	0.000228467	0.000666775	0.000544401	0.000663371	0.00141041	0.00124997	0.0023183	0.00123837	0.00234755	0.00256038	0.0036267	0.00279403	0.00322128	0.00389989	0.00441378	0.00423343	0.00526139	0.00467955	0.00622698	0.00576706	0.00656571	0.00672878	0.00703925	0.00760292	0.00836467	0.00829223	0.00888292	0.00921628	0.00968329	0.0098927	0.0105396	0.0108709	0.0112655	0.0115041	0.0120174
SD gRNA t2 + trig t2	0	0.0107168	0.0254112	0.0419171	0.0629681	0.0843667	0.109305	0.13402	0.158985	0.186377	0.214926	0.243495	0.273404	0.302125	0.33179	0.360016	0.387353	0.415865	0.444321	0.470935	0.497285	0.524252	0.550191	0.573072	0.597207	0.619281	0.641515	0.663635	0.688063	0.707582	0.727046	0.745177	0.762435	0.77949	0.795968	0.810274	0.823787	0.838152	0.851399	0.861957	0.872521	0.882399	0.893215	0.903882	0.916623	0.925411	0.933382	0.940017	0.944827
SD gRNA t2 + trig t3	0	0.000186921	-0.000133847	-0.000449081	0.000111591	-0.00012796	0.000414649	-0.000800163	-0.000927736	-0.000742961	-6.05027e-05	0.000296504	0.00132286	0.00205974	0.00177762	0.00146035	0.00214357	0.0018533	0.00241212	0.00272032	0.0026589	0.00408139	0.0039238	0.0044905	0.00588325	0.00546295	0.00589646	0.00703013	0.00861284	0.00882545	0.00963944	0.00990748	0.0101803	0.0110911	0.0113991	0.0121344	0.0126168	0.0137672	0.0145352	0.0147379	0.0151662	0.0157418	0.0170217	0.0174443	0.0194392	0.0195285	0.020964	0.0212903	0.0218994
SD gRNA t3 + trig t1	0	-0.00059295	-0.00134308	-0.00136213	-0.000883601	-0.00103338	-0.00147559	-0.00125815	-0.00130353	-0.00103234	-0.00113252	-0.00118936	-0.000761531	-0.000569282	-0.000143445	0.000210565	0.000246367	0.00105298	0.00115056	0.00153275	0.00204703	0.00192564	0.00253085	0.00238107	0.00327497	0.00374272	0.00441781	0.00458743	0.00470241	0.00497573	0.00559639	0.00561859	0.00644581	0.00664063	0.0073472	0.00837341	0.00891271	0.00869548	0.00932838	0.00990141	0.0104805	0.0108242	0.0113934	0.0118537	0.0122913	0.0128342	0.0130073	0.0136291	0.0145297
SD gRNA t3 + trig t2	0	-0.000859627	-0.000648776	-0.00102549	-0.000497269	-0.000495713	-0.000376072	0.000207116	0.000821109	0.000934402	0.00211808	0.00236239	0.00235325	0.00357772	0.00418605	0.00412403	0.00511739	0.00553714	0.00651178	0.006624	0.00807283	0.00890686	0.00949173	0.0104756	0.0103478	0.0118242	0.0124786	0.0132328	0.0142706	0.0150814	0.01577	0.0166157	0.0176532	0.0186253	0.0191895	0.0201648	0.0212013	0.0220711	0.0228506	0.0242575	0.0250933	0.0256528	0.0264888	0.0281827	0.0283994	0.0296399	0.0303805	0.0315387	0.0326824
SD gRNA t3 + trig t3	0	0.00476182	0.0107529	0.0189595	0.0296551	0.0403255	0.0524028	0.0672934	0.0822904	0.0974464	0.11467	0.132324	0.150529	0.169284	0.189906	0.208774	0.228939	0.250282	0.270973	0.29242	0.312531	0.334326	0.354607	0.375387	0.396148	0.41723	0.437759	0.457145	0.477187	0.495974	0.515591	0.535162	0.553093	0.572432	0.589101	0.606147	0.622848	0.638405	0.653861	0.669644	0.684241	0.698355	0.710642	0.723893	0.735066	0.745884	0.757262	0.767583	0.777022
SD gRNA t3 + trig t3	0	0.00384346	0.00867912	0.015303	0.0239359	0.0325484	0.0422965	0.0543153	0.0664199	0.078653	0.0925552	0.106804	0.121498	0.136636	0.153281	0.16851	0.184786	0.202013	0.218713	0.236024	0.252256	0.269848	0.286218	0.302991	0.319747	0.336764	0.353333	0.36898	0.385157	0.400321	0.416154	0.431951	0.446424	0.462033	0.475487	0.489246	0.502726	0.515283	0.527758	0.540497	0.552279	0.563671	0.573588	0.584284	0.593302	0.602033	0.611217	0.619548	0.627166
[truncated: 73 more columns]

[truncated: 35 more sheets: Fig. 4b, Fig. 4d, Fig. 4e, Fig. 4g, Fig. 4h, Fig. 4i, Fig. 5a, Fig. 5b, Fig. 5c, Fig. 5d, Fig. 6b, Fig. S2, Fig. S3, Fig. S4a, Fig. S4b, Fig. S5b, Fig. S5c, Fig. S5d, Fig. S5e, Fig. S5f …]
